# Supplementary material for: 1-Decyl-6-nitro-1H-benzimidazol-2(3H)-one
Source: Acta Crystallogr Sect E Struct Rep Online. 2011 Oct 12;67(Pt 11):o2937. doi: 10.1107/S1600536811041389 (PMC3247349; doi:10.1107/S1600536811041389)
Supplement: Supplementary file 1 [file e-67-o2937-sup1.cif]

##############################################################################
#                                                                            #
# This CIF contains the data in a paper accepted for publication in          #
# Acta Crystallographica Section E. It conforms to the requirements of       #
# Notes for Authors for Acta Crystallographica Section E, and has been       #
# peer reviewed under the auspices of the IUCr Commission on Journals.       #
#                                                                            #
# Full details of the Crystallographic Information File format               #
# are given in the paper "The Crystallographic Information File (CIF):       #
# a New Standard Archive File for Crystallography" by S. R. Hall, F. H.      #
# Allen and I. D. Brown [Acta Cryst. (1991), A47, 655-685].                  #
#                                                                            #
# The current version of the core CIF dictionary is obtainable from          #
# ftp://ftp.iucr.org/pub/cif_core.dic.                                       #
#                                                                            #
# Software is freely available for graphical display of the structure(s)     #
# in this CIF. For information consult the CIF software page                 #
# http://www.iucr.org/resources/cif/software.                                #
#                                                                            #
# This file may be used for bona fide research purposes within the           #
# scientific community so long as proper attribution is given to the journal # 
# article from which it was obtained.                                        #
#                                                                            #
##############################################################################
data_I
_audit_creation_method     SHELXL-97
_chemical_name_systematic
;
1-Decyl-6-nitro-1<i>H</i>-benzimidazol-2(3<i>H</i>)-one
;
_chemical_name_common     ?
_chemical_formula_moiety     'C17 H25 N3 O3'
_chemical_formula_sum     'C17 H25 N3 O3'
_chemical_formula_iupac     'C17 H25 N3 O3'
_chemical_formula_weight     319.40
_chemical_melting_point     ?
_symmetry_cell_setting     monoclinic
_symmetry_space_group_name_H-M     'C 2/c'
_symmetry_space_group_name_Hall     '-C 2yc'
loop_
    _symmetry_equiv_pos_as_xyz
    'x, y, z'
    '-x, y, -z+1/2'
    'x+1/2, y+1/2, z'
    '-x+1/2, y+1/2, -z+1/2'
    '-x, -y, -z'
    'x, -y, z-1/2'
    '-x+1/2, -y+1/2, -z'
    'x+1/2, -y+1/2, z-1/2'
_cell_length_a     32.9827(6)
_cell_length_b     4.55881(9)
_cell_length_c     29.3435(5)
_cell_angle_alpha     90.00
_cell_angle_beta     109.481(2)
_cell_angle_gamma     90.00
_cell_volume     4159.56(13)
_cell_formula_units_Z     8
_cell_measurement_reflns_used     8979
_cell_measurement_theta_min     2.8399
_cell_measurement_theta_max     73.1406
_cell_measurement_temperature     206(2)
_exptl_crystal_description     block
_exptl_crystal_colour     colourless
_exptl_crystal_size_max     0.15
_exptl_crystal_size_mid     0.11
_exptl_crystal_size_min     0.05
_exptl_crystal_density_diffrn     1.020
_exptl_crystal_density_meas     ?
_exptl_crystal_density_method     'not measured'
_exptl_crystal_F_000     1376
_exptl_absorpt_coefficient_mu     0.572
_exptl_absorpt_correction_type     analytical
_exptl_absorpt_process_details
;[CrysAlis PRO (Agilent, 2011)
based on expressions derived by
Clark & Reid (1995)]
;
_exptl_absorpt_correction_T_min     0.952
_exptl_absorpt_correction_T_max     0.985
_exptl_special_details
;
CrysAlisPro, Agilent Technologies,
Version 1.171.35.11 (release 16-05-2011 CrysAlis171 .NET)
Analytical numeric absorption correction using a multifaceted crystal
model based on expressions derived by R.C. Clark & J.S. Reid.
Clark & Reid (1995).
;
_diffrn_ambient_temperature     206(2)
_diffrn_radiation_type     CuK\a
_diffrn_radiation_wavelength     1.54184
_diffrn_radiation_source     'fine-focus sealed tube'
_diffrn_radiation_monochromator     'mirror'
_diffrn_measurement_device_type     'Agilent SuperNova Dual (Cu at zero) Atlas'
_diffrn_measurement_method     \w
_diffrn_detector_area_resol_mean     0.4051
_diffrn_reflns_number     20838
_diffrn_reflns_av_R_equivalents     0.0286
_diffrn_reflns_av_sigmaI/netI     0.0175
_diffrn_reflns_theta_min     2.84
_diffrn_reflns_theta_max     73.30
_diffrn_reflns_theta_full     73.30
_diffrn_measured_fraction_theta_max     0.986
_diffrn_measured_fraction_theta_full     0.986
_diffrn_reflns_limit_h_min     -40
_diffrn_reflns_limit_h_max     40
_diffrn_reflns_limit_k_min     -4
_diffrn_reflns_limit_k_max     5
_diffrn_reflns_limit_l_min     -36
_diffrn_reflns_limit_l_max     36
_diffrn_standards_number     .
_diffrn_standards_interval_count     .
_diffrn_standards_interval_time     .
_diffrn_standards_decay_%     .
_refine_special_details
;
Refinement of <i>F</i>^2^ against all reflections. The weighted <i>R</i>-factor
<i>wR</i> and goodness of fit <i>S</i> are based on <i>F</i>^2^, conventional
<i>R</i>-factors <i>R</i> are based on <i>F</i>, with <i>F</i> set to zero for
negative <i>F</i>^2^. The threshold expression of <i>F</i>^2^ >
\s(<i>F</i>^2^) is used only for calculating <i>R</i>-factors(gt) <i>etc</i>.
and is not relevant to the choice of reflections for refinement.
<i>R</i>-factors based on <i>F</i>^2^ are statistically about twice as large
as those based on <i>F</i>, and <i>R</i>- factors based on all data will be
even larger.
;
_reflns_number_total     4129
_reflns_number_gt     3475
_reflns_threshold_expression     I>2\s(I)
_refine_ls_structure_factor_coef     Fsqd
_refine_ls_matrix_type     full
_refine_ls_R_factor_all     0.0477
_refine_ls_R_factor_gt     0.0411
_refine_ls_wR_factor_gt     0.1205
_refine_ls_wR_factor_ref     0.1257
_refine_ls_goodness_of_fit_ref     1.092
_refine_ls_restrained_S_all     1.092
_refine_ls_number_reflns     4129
_refine_ls_number_parameters     208
_refine_ls_number_restraints     0
_refine_ls_hydrogen_treatment     constr
_refine_ls_weighting_scheme     calc
_refine_ls_weighting_details
         'calc w=1/[\s^2^(Fo^2^)+(0.0706P)^2^+0.8537P] where P=(Fo^2^+2Fc^2^)/3'
_atom_sites_solution_hydrogens     difmap
_atom_sites_solution_primary     direct
_atom_sites_solution_secondary     difmap
_refine_ls_shift/su_max     0.001
_refine_ls_shift/su_mean     0.000
_refine_diff_density_max     0.155
_refine_diff_density_min     -0.170
_refine_ls_extinction_method     none
_refine_ls_extinction_coef     ?
loop_
    _atom_type_symbol
    _atom_type_description
    _atom_type_scat_dispersion_real
    _atom_type_scat_dispersion_imag
    _atom_type_scat_source
    'C' 'C' 0.0181 0.0091
                         'International Tables Vol C Tables 4.2.6.8 and 6.1.1.4'
    'H' 'H' 0.0000 0.0000
                         'International Tables Vol C Tables 4.2.6.8 and 6.1.1.4'
    'N' 'N' 0.0311 0.0180
                         'International Tables Vol C Tables 4.2.6.8 and 6.1.1.4'
    'O' 'O' 0.0492 0.0322
                         'International Tables Vol C Tables 4.2.6.8 and 6.1.1.4'
_computing_data_collection     'CrysAlis PRO (Agilent, 2011)'
_computing_cell_refinement     'CrysAlis PRO (Agilent, 2011)'
_computing_data_reduction     'CrysAlis PRO (Agilent, 2011)'
_computing_structure_solution     'SHELXS97 (Sheldrick, 2008)'
_computing_structure_refinement     'SHELXL97 (Sheldrick, 2008)'
_computing_molecular_graphics     'XP (Sheldrick, 2008)'
_computing_publication_material     'SHELXL97 (Sheldrick, 2008)'
loop_
    _atom_site_type_symbol
    _atom_site_label
    _atom_site_fract_x
    _atom_site_fract_y
    _atom_site_fract_z
    _atom_site_U_iso_or_equiv
    _atom_site_adp_type
    _atom_site_calc_flag
    _atom_site_refinement_flags
    _atom_site_occupancy
    _atom_site_symmetry_multiplicity
    _atom_site_disorder_assembly
    _atom_site_disorder_group
    N N1 0.76316(3) 0.5176(2) 0.70158(3) 0.0389(3) Uani d . 1 1 . .
    H H1 0.7727 0.4612 0.7312 0.047 Uiso calc R 1 1 . .
    N N2 0.72508(3) 0.7438(2) 0.63471(3) 0.0319(2) Uani d . 1 1 . .
    N N3 0.80707(4) 0.2956(3) 0.53894(4) 0.0493(3) Uani d . 1 1 . .
    O O1 0.70806(3) 0.8310(2) 0.70415(3) 0.0459(3) Uani d . 1 1 . .
    O O2 0.83330(4) 0.1068(3) 0.53903(4) 0.0817(4) Uani d . 1 1 . .
    O O3 0.78870(3) 0.4442(2) 0.50339(3) 0.0571(3) Uani d . 1 1 . .
    C C1 0.77940(3) 0.4278(3) 0.66624(4) 0.0337(3) Uani d . 1 1 . .
    C C2 0.75516(3) 0.5736(3) 0.62357(4) 0.0304(3) Uani d . 1 1 . .
    C C3 0.76366(3) 0.5367(3) 0.58100(4) 0.0341(3) Uani d . 1 1 . .
    H H3 0.7482 0.6341 0.5527 0.041 Uiso calc R 1 1 . .
    C C4 0.79688(4) 0.3445(3) 0.58314(4) 0.0384(3) Uani d . 1 1 . .
    C C5 0.82078(4) 0.1954(3) 0.62471(5) 0.0451(3) Uani d . 1 1 . .
    H H5 0.8425 0.0676 0.6240 0.054 Uiso calc R 1 1 . .
    C C6 0.81208(4) 0.2379(3) 0.66730(4) 0.0433(3) Uani d . 1 1 . .
    H H6 0.8278 0.1413 0.6956 0.052 Uiso calc R 1 1 . .
    C C7 0.72984(3) 0.7087(3) 0.68291(4) 0.0350(3) Uani d . 1 1 . .
    C C11 0.69093(3) 0.9198(3) 0.60136(4) 0.0325(3) Uani d . 1 1 . .
    H H11A 0.7026 1.0276 0.5800 0.039 Uiso calc R 1 1 . .
    H H11B 0.6806 1.0613 0.6197 0.039 Uiso calc R 1 1 . .
    C C12 0.65344(3) 0.7327(3) 0.57121(4) 0.0342(3) Uani d . 1 1 . .
    H H12A 0.6418 0.6247 0.5925 0.041 Uiso calc R 1 1 . .
    H H12B 0.6637 0.5915 0.5529 0.041 Uiso calc R 1 1 . .
    C C13 0.61786(4) 0.9169(3) 0.53654(4) 0.0355(3) Uani d . 1 1 . .
    H H13A 0.6063 1.0490 0.5551 0.043 Uiso calc R 1 1 . .
    H H13B 0.6300 1.0352 0.5168 0.043 Uiso calc R 1 1 . .
    C C14 0.58145(4) 0.7315(3) 0.50369(4) 0.0380(3) Uani d . 1 1 . .
    H H14A 0.5691 0.6155 0.5235 0.046 Uiso calc R 1 1 . .
    H H14B 0.5931 0.5970 0.4856 0.046 Uiso calc R 1 1 . .
    C C15 0.54594(4) 0.9122(3) 0.46821(4) 0.0403(3) Uani d . 1 1 . .
    H H15A 0.5584 1.0310 0.4488 0.048 Uiso calc R 1 1 . .
    H H15B 0.5339 1.0442 0.4863 0.048 Uiso calc R 1 1 . .
    C C16 0.50987(4) 0.7262(3) 0.43470(5) 0.0409(3) Uani d . 1 1 . .
    H H16A 0.5220 0.5927 0.4170 0.049 Uiso calc R 1 1 . .
    H H16B 0.4973 0.6089 0.4541 0.049 Uiso calc R 1 1 . .
    C C17 0.47449(4) 0.9044(3) 0.39880(5) 0.0417(3) Uani d . 1 1 . .
    H H17A 0.4611 1.0287 0.4165 0.050 Uiso calc R 1 1 . .
    H H17B 0.4873 1.0311 0.3808 0.050 Uiso calc R 1 1 . .
    C C18 0.43994(4) 0.7188(3) 0.36328(5) 0.0444(3) Uani d . 1 1 . .
    H H18A 0.4535 0.5884 0.3466 0.053 Uiso calc R 1 1 . .
    H H18B 0.4263 0.5982 0.3812 0.053 Uiso calc R 1 1 . .
    C C19 0.40558(4) 0.8947(3) 0.32606(5) 0.0530(4) Uani d . 1 1 . .
    H H19A 0.3908 1.0171 0.3426 0.064 Uiso calc R 1 1 . .
    H H19B 0.4193 1.0233 0.3092 0.064 Uiso calc R 1 1 . .
    C C20 0.37271(5) 0.7073(4) 0.28924(6) 0.0673(5) Uani d . 1 1 . .
    H H20A 0.3528 0.8315 0.2659 0.101 Uiso calc R 1 1 . .
    H H20B 0.3575 0.5894 0.3053 0.101 Uiso calc R 1 1 . .
    H H20C 0.3871 0.5820 0.2732 0.101 Uiso calc R 1 1 . .
loop_
    _atom_site_aniso_label
    _atom_site_aniso_U_11
    _atom_site_aniso_U_22
    _atom_site_aniso_U_33
    _atom_site_aniso_U_12
    _atom_site_aniso_U_13
    _atom_site_aniso_U_23
    N1 0.0368(5) 0.0594(7) 0.0176(4) -0.0018(5) 0.0051(3) 0.0043(4)
    N2 0.0304(4) 0.0432(6) 0.0192(4) -0.0013(4) 0.0046(3) -0.0007(4)
    N3 0.0505(6) 0.0633(8) 0.0392(6) 0.0032(6) 0.0218(5) -0.0011(5)
    O1 0.0411(4) 0.0714(7) 0.0241(4) -0.0004(4) 0.0095(3) -0.0087(4)
    O2 0.0945(9) 0.1005(10) 0.0648(7) 0.0446(8) 0.0461(7) 0.0090(7)
    O3 0.0644(6) 0.0789(8) 0.0333(5) 0.0066(5) 0.0236(4) 0.0067(5)
    C1 0.0310(5) 0.0458(7) 0.0217(5) -0.0058(5) 0.0051(4) 0.0020(4)
    C2 0.0287(5) 0.0372(6) 0.0228(5) -0.0059(4) 0.0054(4) -0.0003(4)
    C3 0.0357(5) 0.0422(7) 0.0227(5) -0.0028(5) 0.0075(4) 0.0027(4)
    C4 0.0390(6) 0.0479(7) 0.0299(6) -0.0012(5) 0.0137(5) -0.0006(5)
    C5 0.0398(6) 0.0542(8) 0.0399(6) 0.0078(6) 0.0115(5) 0.0037(6)
    C6 0.0393(6) 0.0544(8) 0.0312(6) 0.0046(6) 0.0050(5) 0.0098(5)
    C7 0.0316(5) 0.0510(7) 0.0199(5) -0.0082(5) 0.0052(4) -0.0048(5)
    C11 0.0329(5) 0.0361(6) 0.0251(5) -0.0005(5) 0.0050(4) -0.0008(4)
    C12 0.0330(6) 0.0345(6) 0.0299(5) -0.0011(5) 0.0037(4) -0.0006(5)
    C13 0.0330(5) 0.0337(7) 0.0341(6) 0.0002(5) 0.0037(4) -0.0001(5)
    C14 0.0349(6) 0.0345(7) 0.0366(6) 0.0005(5) 0.0013(5) -0.0007(5)
    C15 0.0350(6) 0.0365(7) 0.0403(6) 0.0008(5) 0.0003(5) -0.0010(5)
    C16 0.0367(6) 0.0362(7) 0.0403(6) 0.0005(5) 0.0000(5) -0.0011(5)
    C17 0.0366(6) 0.0381(7) 0.0413(6) 0.0013(5) 0.0006(5) -0.0014(5)
    C18 0.0372(6) 0.0414(7) 0.0436(7) 0.0011(5) -0.0011(5) -0.0024(5)
    C19 0.0447(7) 0.0489(9) 0.0499(7) 0.0060(6) -0.0050(6) -0.0026(6)
    C20 0.0483(8) 0.0687(11) 0.0608(9) 0.0079(7) -0.0140(7) -0.0078(8)
_geom_special_details
;
All s.u.'s (except the s.u. in the dihedral angle between two l.s. planes) are
estimated using the full covariance matrix. The cell s.u.'s are taken into
account individually in the estimation of s.u.'s in distances, angles and
torsion angles; correlations between s.u.'s in cell parameters are only used
when they are defined by crystal symmetry. An approximate (isotropic)
treatment of cell s.u.'s is used for estimating s.u.'s involving l.s. planes.
;
loop_
    _geom_bond_atom_site_label_1
    _geom_bond_atom_site_label_2
    _geom_bond_site_symmetry_2
    _geom_bond_distance
    _geom_bond_publ_flag
    N1 C7 . 1.3659(16) ?
    N1 C1 . 1.3785(15) ?
    N1 H1 . 0.8600 ?
    N2 C7 . 1.3793(13) ?
    N2 C2 . 1.3819(15) ?
    N2 C11 . 1.4612(14) ?
    N3 O2 . 1.2198(16) ?
    N3 O3 . 1.2218(15) ?
    N3 C4 . 1.4612(15) ?
    O1 C7 . 1.2304(14) ?
    C1 C6 . 1.3745(18) ?
    C1 C2 . 1.4077(15) ?
    C2 C3 . 1.3789(14) ?
    C3 C4 . 1.3879(17) ?
    C3 H3 . 0.9300 ?
    C4 C5 . 1.3890(17) ?
    C5 C6 . 1.3862(18) ?
    C5 H5 . 0.9300 ?
    C6 H6 . 0.9300 ?
    C11 C12 . 1.5197(15) ?
    C11 H11A . 0.9700 ?
    C11 H11B . 0.9700 ?
    C12 C13 . 1.5234(15) ?
    C12 H12A . 0.9700 ?
    C12 H12B . 0.9700 ?
    C13 C14 . 1.5208(15) ?
    C13 H13A . 0.9700 ?
    C13 H13B . 0.9700 ?
    C14 C15 . 1.5235(15) ?
    C14 H14A . 0.9700 ?
    C14 H14B . 0.9700 ?
    C15 C16 . 1.5235(16) ?
    C15 H15A . 0.9700 ?
    C15 H15B . 0.9700 ?
    C16 C17 . 1.5201(16) ?
    C16 H16A . 0.9700 ?
    C16 H16B . 0.9700 ?
    C17 C18 . 1.5194(16) ?
    C17 H17A . 0.9700 ?
    C17 H17B . 0.9700 ?
    C18 C19 . 1.5148(17) ?
    C18 H18A . 0.9700 ?
    C18 H18B . 0.9700 ?
    C19 C20 . 1.5138(19) ?
    C19 H19A . 0.9700 ?
    C19 H19B . 0.9700 ?
    C20 H20A . 0.9600 ?
    C20 H20B . 0.9600 ?
    C20 H20C . 0.9600 ?
loop_
    _geom_angle_atom_site_label_1
    _geom_angle_atom_site_label_2
    _geom_angle_atom_site_label_3
    _geom_angle_site_symmetry_1
    _geom_angle_site_symmetry_3
    _geom_angle
    _geom_angle_publ_flag
    C7 N1 C1 . . 110.52(9) ?
    C7 N1 H1 . . 124.7 ?
    C1 N1 H1 . . 124.7 ?
    C7 N2 C2 . . 109.41(9) ?
    C7 N2 C11 . . 123.32(9) ?
    C2 N2 C11 . . 127.13(8) ?
    O2 N3 O3 . . 122.85(11) ?
    O2 N3 C4 . . 118.60(11) ?
    O3 N3 C4 . . 118.55(11) ?
    C6 C1 N1 . . 131.94(10) ?
    C6 C1 C2 . . 121.76(10) ?
    N1 C1 C2 . . 106.31(10) ?
    C3 C2 N2 . . 131.46(10) ?
    C3 C2 C1 . . 121.41(10) ?
    N2 C2 C1 . . 107.12(9) ?
    C2 C3 C4 . . 115.61(10) ?
    C2 C3 H3 . . 122.2 ?
    C4 C3 H3 . . 122.2 ?
    C3 C4 C5 . . 123.84(11) ?
    C3 C4 N3 . . 117.89(10) ?
    C5 C4 N3 . . 118.28(12) ?
    C6 C5 C4 . . 119.74(12) ?
    C6 C5 H5 . . 120.1 ?
    C4 C5 H5 . . 120.1 ?
    C1 C6 C5 . . 117.64(11) ?
    C1 C6 H6 . . 121.2 ?
    C5 C6 H6 . . 121.2 ?
    O1 C7 N1 . . 127.86(10) ?
    O1 C7 N2 . . 125.50(11) ?
    N1 C7 N2 . . 106.64(9) ?
    N2 C11 C12 . . 112.17(10) ?
    N2 C11 H11A . . 109.2 ?
    C12 C11 H11A . . 109.2 ?
    N2 C11 H11B . . 109.2 ?
    C12 C11 H11B . . 109.2 ?
    H11A C11 H11B . . 107.9 ?
    C11 C12 C13 . . 112.06(10) ?
    C11 C12 H12A . . 109.2 ?
    C13 C12 H12A . . 109.2 ?
    C11 C12 H12B . . 109.2 ?
    C13 C12 H12B . . 109.2 ?
    H12A C12 H12B . . 107.9 ?
    C14 C13 C12 . . 112.76(10) ?
    C14 C13 H13A . . 109.0 ?
    C12 C13 H13A . . 109.0 ?
    C14 C13 H13B . . 109.0 ?
    C12 C13 H13B . . 109.0 ?
    H13A C13 H13B . . 107.8 ?
    C13 C14 C15 . . 113.41(10) ?
    C13 C14 H14A . . 108.9 ?
    C15 C14 H14A . . 108.9 ?
    C13 C14 H14B . . 108.9 ?
    C15 C14 H14B . . 108.9 ?
    H14A C14 H14B . . 107.7 ?
    C14 C15 C16 . . 113.39(10) ?
    C14 C15 H15A . . 108.9 ?
    C16 C15 H15A . . 108.9 ?
    C14 C15 H15B . . 108.9 ?
    C16 C15 H15B . . 108.9 ?
    H15A C15 H15B . . 107.7 ?
    C17 C16 C15 . . 113.80(10) ?
    C17 C16 H16A . . 108.8 ?
    C15 C16 H16A . . 108.8 ?
    C17 C16 H16B . . 108.8 ?
    C15 C16 H16B . . 108.8 ?
    H16A C16 H16B . . 107.7 ?
    C18 C17 C16 . . 113.88(10) ?
    C18 C17 H17A . . 108.8 ?
    C16 C17 H17A . . 108.8 ?
    C18 C17 H17B . . 108.8 ?
    C16 C17 H17B . . 108.8 ?
    H17A C17 H17B . . 107.7 ?
    C19 C18 C17 . . 114.19(11) ?
    C19 C18 H18A . . 108.7 ?
    C17 C18 H18A . . 108.7 ?
    C19 C18 H18B . . 108.7 ?
    C17 C18 H18B . . 108.7 ?
    H18A C18 H18B . . 107.6 ?
    C20 C19 C18 . . 113.67(12) ?
    C20 C19 H19A . . 108.8 ?
    C18 C19 H19A . . 108.8 ?
    C20 C19 H19B . . 108.8 ?
    C18 C19 H19B . . 108.8 ?
    H19A C19 H19B . . 107.7 ?
    C19 C20 H20A . . 109.5 ?
    C19 C20 H20B . . 109.5 ?
    H20A C20 H20B . . 109.5 ?
    C19 C20 H20C . . 109.5 ?
    H20A C20 H20C . . 109.5 ?
    H20B C20 H20C . . 109.5 ?
loop_
    _geom_hbond_atom_site_label_D
    _geom_hbond_atom_site_label_H
    _geom_hbond_atom_site_label_A
    _geom_hbond_site_symmetry_A
    _geom_hbond_distance_DH
    _geom_hbond_distance_HA
    _geom_hbond_distance_DA
    _geom_hbond_angle_DHA
    N1 H1 O1 4_646 0.86 1.88 2.7430(10)
                                      178.2
loop_
    _platon_squeeze_void_nr
    _platon_squeeze_void_average_x
    _platon_squeeze_void_average_y
    _platon_squeeze_void_average_z
    _platon_squeeze_void_volume
    _platon_squeeze_void_count_electrons
    _platon_squeeze_void_content
    1 0.500 0.865 0.250 231 55 ' '
    2 1.000 0.365 0.250 231 55 ' '
    3 0.500 0.093 0.750 231 55 ' '
    4 1.000 0.593 0.750 231 55 ' '
_platon_squeeze_details
;
.
;
data_global
_journal_date_recd_electronic     2011-09-27
_journal_date_accepted     2011-10-07
_journal_name_full     'Acta Crystallographica, Section E'
_journal_year     2011
_journal_volume     67
_journal_issue     11
_journal_page_first     o2937
_journal_page_last     o2937
_journal_paper_category     QO
_journal_coeditor_code     IM2324
_publ_contact_author
;
Younes Ouzidan
Laboratoire de Chimie Organique Appliqu\'ee, Universit\'e Sidi Mohamed
Ben Abdallah, Facult\'e des Sciences et Techniques, Route d'immouzzer,
BP 2202  F\`es, Morocco
;
_publ_contact_author_email     ouzidan@yahoo.fr
_publ_contact_author_fax     '212 537 77 54 40'
_publ_contact_author_phone     '212 537 77 54 40'
_publ_section_title
;
1-Decyl-6-nitro-1<i>H</i>-benzimidazol-2(3<i>H</i>)-one
;
loop_
    _publ_author_name
    _publ_author_address
    'Ouzidan, Younes'
;
Laboratoire de Chimie Organique Appliqu\'ee,
Universit\'e Sidi Mohamed Ben Abdallah, Facult\'e des Sciences et Techniques,
 Route d'immouzzer,
BP 2202 F\`es, Morocco
;
    'Kandri Rodi, Youssef'
;
Laboratoire de Chimie Organique Appliqu\'ee,
Universit\'e Sidi Mohamed Ben Abdallah, Facult\'e des Sciences et Techniques,
 Route d'immouzzer,
BP 2202 F\`es, Morocco
;
    'Essassi, El Mokhtar'
;
Laboratoire de Chimie Organique H\'et\'erocyclique URAC21,
Facult\'e des Sciences, Universit\'e Mohammed V-Agdal,
Avenue Ibn Battouta,
BP 1014, Rabat,
Morocco
;
    'Luis, Santiago V.'
;
Departamento de Quimica Inorganica & Organica, E.S.T.C.E.
Universitat Jaume I, E-12080 Castellon, Spain
;
    'Bolte, Michael'
;
Institut f\"ur Anorganische Chemie, J.W. Goethe-Universit\"at Frankfurt,
Max-von-Laue-Strasse 7, 60438 Frankfurt/Main, Germany
;
    'El Ammari, Lahcen'
;
Laboratoire de Chimie du Solide Appliqu\'ee, Facult\'e des Sciences,
Universit\'e Mohammed V-Agdal, Avenue Ibn Battouta, BP 1014, Rabat,
Morocco
;
_iucr_refine_instructions_details
;
TITL   Y6 in space group C2/c
CELL    1.54184  32.9827   4.5588  29.3435   90.000  109.481   90.000
ZERR     8        0.0006   0.0001   0.0005    0.000    0.002    0.000
LATT    7
SYMM     - X, + Y, 1/2 - Z
SFAC     C    H    N    O
UNIT     136  200   24   24
L.S.    10
FMAP     2
PLAN    15
ACTA
BOND
BOND    $H
HTAB   2.5
HTAB N1 O1_$1
eqiv   $1 -x + 3/2, y -1/2, -z +3/2
WGHT    0.070600    0.853700
FVAR       6.34409
N1    3    0.763164    0.517592    0.701576    11.00000    0.03679    0.05944 =
         0.01760    0.00428    0.00509   -0.00176
AFIX  43
H1    2    0.772684    0.461179    0.731229    11.00000   -1.20000
AFIX   0
N2    3    0.725076    0.743793    0.634715    11.00000    0.03043    0.04320 =
         0.01925   -0.00069    0.00456   -0.00126
N3    3    0.807070    0.295588    0.538943    11.00000    0.05049    0.06325 =
         0.03915   -0.00105    0.02179    0.00319
O1    4    0.708058    0.831023    0.704147    11.00000    0.04113    0.07142 =
         0.02414   -0.00871    0.00955   -0.00043
O2    4    0.833303    0.106795    0.539027    11.00000    0.09449    0.10052 =
         0.06478    0.00904    0.04607    0.04457
O3    4    0.788701    0.444223    0.503392    11.00000    0.06444    0.07889 =
         0.03334    0.00670    0.02356    0.00664
C1    1    0.779403    0.427773    0.666237    11.00000    0.03096    0.04584 =
         0.02165    0.00204    0.00507   -0.00579
C2    1    0.755157    0.573628    0.623567    11.00000    0.02871    0.03724 =
         0.02284   -0.00034    0.00545   -0.00589
C3    1    0.763664    0.536663    0.580998    11.00000    0.03565    0.04218 =
         0.02266    0.00273    0.00746   -0.00276
AFIX  43
H3    2    0.748161    0.634123    0.552707    11.00000   -1.20000
AFIX   0
C4    1    0.796884    0.344454    0.583142    11.00000    0.03901    0.04788 =
         0.02994   -0.00064    0.01367   -0.00122
C5    1    0.820779    0.195415    0.624707    11.00000    0.03978    0.05415 =
         0.03991    0.00368    0.01150    0.00782
AFIX  43
H5    2    0.842530    0.067643    0.623961    11.00000   -1.20000
AFIX   0
C6    1    0.812079    0.237874    0.667305    11.00000    0.03933    0.05441 =
         0.03121    0.00979    0.00503    0.00459
AFIX  43
H6    2    0.827792    0.141302    0.695603    11.00000   -1.20000
AFIX   0
C7    1    0.729839    0.708708    0.682913    11.00000    0.03162    0.05096 =
         0.01994   -0.00479    0.00522   -0.00818
C11   1    0.690930    0.919847    0.601362    11.00000    0.03289    0.03611 =
         0.02513   -0.00085    0.00499   -0.00054
AFIX  23
H11A  2    0.702553    1.027637    0.580016    11.00000   -1.20000
H11B  2    0.680636    1.061328    0.619654    11.00000   -1.20000
AFIX   0
C12   1    0.653444    0.732737    0.571211    11.00000    0.03296    0.03448 =
         0.02994   -0.00060    0.00371   -0.00109
AFIX  23
H12A  2    0.641837    0.624705    0.592547    11.00000   -1.20000
H12B  2    0.663714    0.591503    0.552861    11.00000   -1.20000
AFIX   0
C13   1    0.617860    0.916853    0.536537    11.00000    0.03303    0.03373 =
         0.03412   -0.00013    0.00373    0.00020
AFIX  23
H13A  2    0.606339    1.048974    0.555074    11.00000   -1.20000
H13B  2    0.629980    1.035241    0.516801    11.00000   -1.20000
AFIX   0
C14   1    0.581453    0.731529    0.503688    11.00000    0.03492    0.03447 =
         0.03661   -0.00067    0.00133    0.00047
AFIX  23
H14A  2    0.569115    0.615451    0.523489    11.00000   -1.20000
H14B  2    0.593136    0.597017    0.485645    11.00000   -1.20000
AFIX   0
C15   1    0.545941    0.912237    0.468214    11.00000    0.03503    0.03651 =
         0.04030   -0.00099    0.00035    0.00084
AFIX  23
H15A  2    0.558368    1.031033    0.448816    11.00000   -1.20000
H15B  2    0.533894    1.044199    0.486269    11.00000   -1.20000
AFIX   0
C16   1    0.509871    0.726222    0.434701    11.00000    0.03669    0.03619 =
         0.04033   -0.00109    0.00005    0.00046
AFIX  23
H16A  2    0.522017    0.592737    0.416960    11.00000   -1.20000
H16B  2    0.497303    0.608895    0.454138    11.00000   -1.20000
AFIX   0
C17   1    0.474495    0.904354    0.398805    11.00000    0.03660    0.03811 =
         0.04125   -0.00136    0.00064    0.00130
AFIX  23
H17A  2    0.461104    1.028700    0.416549    11.00000   -1.20000
H17B  2    0.487329    1.031121    0.380815    11.00000   -1.20000
AFIX   0
C18   1    0.439940    0.718822    0.363281    11.00000    0.03718    0.04141 =
         0.04359   -0.00241   -0.00106    0.00112
AFIX  23
H18A  2    0.453522    0.588363    0.346583    11.00000   -1.20000
H18B  2    0.426297    0.598157    0.381238    11.00000   -1.20000
AFIX   0
C19   1    0.405578    0.894678    0.326057    11.00000    0.04466    0.04886 =
         0.04989   -0.00257   -0.00496    0.00601
AFIX  23
H19A  2    0.390839    1.017053    0.342608    11.00000   -1.20000
H19B  2    0.419304    1.023270    0.309245    11.00000   -1.20000
AFIX   0
C20   1    0.372707    0.707268    0.289235    11.00000    0.04831    0.06873 =
         0.06076   -0.00779   -0.01402    0.00791
AFIX  33
H20A  2    0.352761    0.831489    0.265911    11.00000   -1.50000
H20B  2    0.357457    0.589424    0.305290    11.00000   -1.50000
H20C  2    0.387057    0.582039    0.273153    11.00000   -1.50000
HKLF    4
REM    Y6 in space group C2/c
REM R1 =  0.0411 for   3470 Fo > 4sig(Fo)  and  0.0477 for all   4129 data
REM    208 parameters refined using      0 restraints
END
WGHT      0.0707      0.8555
REM Highest difference peak  0.155,  deepest hole -0.170,  1-sigma level  0.036
Q1    1   0.7992  0.2021  0.5993  11.00000  0.05    0.16
Q2    1   0.7647  0.4453  0.6400  11.00000  0.05    0.14
Q3    1   0.4049  1.1108  0.3272  11.00000  0.05    0.14
Q4    1   0.7631  0.5765  0.6021  11.00000  0.05    0.14
Q5    1   0.6186  1.1279  0.5370  11.00000  0.05    0.14
Q6    1   0.4702  1.1203  0.4004  11.00000  0.05    0.13
Q7    1   0.6685  0.8313  0.5877  11.00000  0.05    0.13
Q8    1   0.7334  0.8603  0.7296  11.00000  0.05    0.13
Q9    1   0.7932  0.5142  0.5866  11.00000  0.05    0.13
Q10   1   0.4411  0.5045  0.3635  11.00000  0.05    0.13
Q11   1   0.8487  0.2963  0.5521  11.00000  0.05    0.13
Q12   1   0.8054  0.4120  0.6697  11.00000  0.05    0.13
Q13   1   0.3969  0.6792  0.2613  11.00000  0.05    0.13
Q14   1   0.7727  0.3634  0.5771  11.00000  0.05    0.13
Q15   1   0.5462  1.1286  0.4697  11.00000  0.05    0.13
;
