# Supplementary material for: 1-Decyl-6-nitro-1H-benzimidazol-2(3H)-one
Source: Acta Crystallogr Sect E Struct Rep Online. 2011 Oct 12;67(Pt 11):o2937. doi: 10.1107/S1600536811041389 (PMC3247349; doi:10.1107/S1600536811041389)
Supplement: Supplementary file 2 [file e-67-o2937-Isup2.hkl]

#
# h,k,l, Fc-squared, Fo-squared, sigma(Fo-squared) and status flag
#
data_I
_shelx_title '   Y6 in space group C2/c'
_shelx_refln_list_code          4
_shelx_F_calc_maximum      461.51
_exptl_crystal_F_000      1376.00
_reflns_d_resolution_high  0.8049
 
loop_
 _symmetry_equiv_pos_as_xyz
 'x, y, z'
 '-x, y, -z+1/2'
 'x+1/2, y+1/2, z'
 '-x+1/2, y+1/2, -z+1/2'
 '-x, -y, -z'
 'x, -y, z-1/2'
 '-x+1/2, -y+1/2, -z'
 'x+1/2, -y+1/2, z-1/2'
 
_cell_length_a    32.9827
_cell_length_b     4.5588
_cell_length_c    29.3435
_cell_angle_alpha  90.000
_cell_angle_beta  109.481
_cell_angle_gamma  90.000
 
_shelx_F_squared_multiplier     1.000
 
loop_
 _refln_index_h
 _refln_index_k
 _refln_index_l
 _refln_F_squared_calc
 _refln_F_squared_meas
 _refln_F_squared_sigma
 _refln_observed_status
   2   0   0   152701.98   144460.63    486.04 o
   4   0   0    42911.28    40685.79    285.51 o
   6   0   0     1156.17     1152.16     59.57 o
   8   0   0     4192.46     4487.27    124.77 o
  10   0   0     5437.80     5401.59     25.85 o
  12   0   0     1798.23     1840.61     32.49 o
  14   0   0      124.19      126.47     13.08 o
  16   0   0        0.51        0.75     12.86 o
  18   0   0       39.87       42.69     19.12 o
  20   0   0       85.17       79.37      5.71 o
  22   0   0       60.30       86.20      8.37 o
  24   0   0       31.06       53.05     12.88 o
  26   0   0      429.14      430.50     22.57 o
  28   0   0     1275.76     1372.17     45.85 o
  30   0   0      148.25      136.39     12.97 o
  32   0   0       59.89       53.27     12.06 o
  34   0   0       76.94      101.80     13.18 o
  36   0   0       78.71       90.32      7.71 o
  38   0   0       24.29       25.53      4.36 o
   1   1   0    13944.80    13394.19     89.13 o
   3   1   0     3635.95     3543.11     25.64 o
   5   1   0    17114.15    17186.00     82.75 o
   7   1   0    39412.36    40357.36    151.75 o
   9   1   0    33493.34    34138.39    228.61 o
  11   1   0     9484.70     9838.59     72.24 o
  13   1   0     2103.00     2143.18     18.73 o
  15   1   0      362.97      418.31     10.03 o
  17   1   0      341.19      305.64     10.86 o
  19   1   0      119.93      178.51      9.23 o
  21   1   0      703.83      751.85     15.82 o
  23   1   0      740.67      714.13     17.38 o
  25   1   0      660.70      631.85     15.32 o
  27   1   0      312.12      323.49     11.51 o
  29   1   0       18.43       22.50      4.32 o
  31   1   0      267.06      234.89     10.01 o
  33   1   0      237.83      250.94     11.86 o
  35   1   0       82.71       70.43      6.73 o
  37   1   0       56.64       48.18      5.86 o
   0   2   0     1852.04     2054.85     33.47 o
   2   2   0       61.32       79.84      4.75 o
   4   2   0     1969.96     2110.65     19.64 o
   6   2   0     4619.47     4778.33     35.62 o
   8   2   0     3984.58     4291.85     36.92 o
  10   2   0     1463.58     1710.02     22.68 o
  12   2   0       66.73       39.50      4.24 o
  14   2   0     3715.28     3732.88     43.20 o
  16   2   0      160.24      117.01      8.10 o
  18   2   0        3.13        9.57      3.29 o
  20   2   0       47.66       40.72      3.88 o
  22   2   0      202.33      192.56      7.62 o
  24   2   0      327.22      317.14     13.64 o
  26   2   0      229.98      229.80     11.79 o
  28   2   0      118.57       99.49      7.56 o
  30   2   0       54.04       47.40      5.42 o
  32   2   0      117.81      109.83      6.84 o
  34   2   0       18.80       18.60      3.30 o
   1   3   0      972.16      759.03     12.83 o
   3   3   0       69.61       49.14      4.44 o
   5   3   0        1.40        2.57      2.94 o
   7   3   0       39.08       24.82      4.13 o
   9   3   0        7.59       11.28      3.21 o
  11   3   0      791.63      751.57     19.36 o
  13   3   0     2571.00     2353.22     27.09 o
  15   3   0      990.05      997.84     18.43 o
  17   3   0     2552.70     2588.55     58.07 o
  19   3   0      858.47      929.88     24.00 o
  21   3   0      162.04      167.85     10.09 o
  23   3   0       23.62       21.80      4.87 o
  25   3   0        6.40        6.17      4.58 o
  27   3   0        3.28       10.38      4.30 o
  29   3   0       33.10       61.59      6.97 o
  31   3   0        0.02        1.97      3.86 o
   0   4   0      488.60      541.55     45.29 o
   2   4   0      238.77      278.72     18.19 o
   4   4   0      182.36      177.57     13.14 o
   6   4   0       79.13       78.57      8.97 o
   8   4   0       45.47       69.65      8.71 o
  10   4   0       98.52      123.37     13.21 o
  12   4   0      378.79      419.21     18.76 o
  14   4   0      390.26      472.04     27.89 o
  16   4   0       58.93       53.42      8.34 o
  18   4   0       71.78       71.79      9.73 o
  20   4   0      152.50      151.93     11.89 o
  22   4   0      255.43      258.09     15.25 o
  24   4   0      293.01      278.96     14.00 o
  26   4   0      324.79      304.02     15.22 o
   1   5   0      931.73     1176.91     41.34 o
   3   5   0        0.01        2.05      6.98 o
   5   5   0        0.13        0.57      6.99 o
   7   5   0        5.88       15.67      5.93 o
   9   5   0        7.62       18.54      5.29 o
  11   5   0        5.32        8.31      9.27 o
  13   5   0       12.96       16.93      5.71 o
  15   5   0        7.88        9.16      4.78 o
  17   5   0       21.02       15.99      4.30 o
 -37   1   1       37.49       41.48      4.14 o
 -35   1   1       37.58       44.95      5.68 o
 -33   1   1       97.61       95.59      6.80 o
 -31   1   1       23.31       28.07      4.66 o
 -29   1   1     1722.91     1683.94     26.85 o
 -27   1   1       46.67       43.57      5.38 o
 -25   1   1        2.24        4.90      2.80 o
 -23   1   1        1.78        3.36      2.43 o
 -21   1   1       13.44       29.07      4.48 o
 -19   1   1       25.23       65.35      4.89 o
 -17   1   1        0.13        3.67      3.35 o
 -15   1   1     4514.67     4649.31     46.15 o
 -13   1   1       38.43       40.37      4.05 o
 -11   1   1     2445.58     2402.65     19.20 o
  -9   1   1     4226.34     4178.68     26.08 o
  -7   1   1       39.10       34.55      3.54 o
  -5   1   1    15193.28    14412.45     57.62 o
  -3   1   1    44371.61    41755.10    214.35 o
  -1   1   1      132.12       97.60      8.74 o
   1   1   1     2424.62     2005.83     46.59 o
   3   1   1    24317.47    24283.08    121.87 o
   5   1   1    69458.91    68974.69    289.26 o
   7   1   1    52924.97    52210.11    225.16 o
   9   1   1    14994.14    15067.04     60.07 o
  11   1   1     1626.95     1760.45     16.63 o
  13   1   1      267.22      298.47      7.74 o
  15   1   1     1427.86     1645.37     21.04 o
  17   1   1      638.06      679.80     14.13 o
  19   1   1      223.64      241.14     10.39 o
  21   1   1       69.72       57.15      4.17 o
  23   1   1       18.25       20.69      2.96 o
  25   1   1       11.94       18.04      3.29 o
  27   1   1     5149.68     5139.38     52.71 o
  29   1   1      179.41      177.73      8.79 o
  31   1   1       27.44       28.17      4.32 o
  33   1   1      107.47      112.94      8.13 o
  35   1   1       32.53       37.50      4.91 o
  37   1   1       22.52       26.39      6.00 o
 -36   2   1       64.03       54.65      6.72 o
 -34   2   1       88.57       80.52      8.96 o
 -32   2   1       35.03       30.11      5.46 o
 -30   2   1      153.40      145.95      8.59 o
 -28   2   1       44.13       35.04      5.63 o
 -26   2   1      236.43      218.32     10.48 o
 -24   2   1      367.85      350.54     13.87 o
 -22   2   1      328.05      305.87     10.07 o
 -20   2   1      112.85      118.49      6.73 o
 -18   2   1      269.94      272.85      8.97 o
 -16   2   1     5803.14     5637.22     70.64 o
 -14   2   1     6618.49     6300.86     51.87 o
 -12   2   1     3797.17     3751.80     36.75 o
 -10   2   1     6574.40     6618.64     54.87 o
  -8   2   1     6275.90     6290.31     42.28 o
  -6   2   1     2192.82     2171.01     19.35 o
  -4   2   1        0.07        1.62      1.97 o
  -2   2   1      933.98     1059.46     17.09 o
   0   2   1        1.21        3.06      2.55 o
   2   2   1       31.87       31.05      3.14 o
   4   2   1        0.06        0.95      1.95 o
   6   2   1      281.63      256.44      6.81 o
   8   2   1      257.37      261.34      7.71 o
  10   2   1      324.07      317.21      9.44 o
  12   2   1     7065.72     7061.01     60.03 o
  14   2   1      895.73      825.71     20.05 o
  16   2   1     2462.36     2531.23     36.26 o
  18   2   1     1288.23     1314.86     35.30 o
  20   2   1       24.50       21.05      3.82 o
  22   2   1       91.60       92.42      6.32 o
  24   2   1       34.23       34.19      4.76 o
  26   2   1      261.93      230.13     11.71 o
  28   2   1      154.79      111.36      8.10 o
  30   2   1       35.31       38.62      5.38 o
  32   2   1       12.74       15.18      3.31 o
  34   2   1        0.52        5.67      2.71 o
 -33   3   1        8.58        3.83      4.15 o
 -31   3   1       17.86       16.07      5.57 o
 -29   3   1        1.25        3.25      4.28 o
 -27   3   1       35.95       39.21      5.43 o
 -25   3   1       20.84       23.41      5.63 o
 -23   3   1       54.97       51.37      6.81 o
 -21   3   1      998.40     1042.97     27.21 o
 -19   3   1     1847.94     1877.18     36.96 o
 -17   3   1      629.72      608.65     19.33 o
 -15   3   1    16907.29    15998.88    224.08 o
 -13   3   1       64.97       69.16      5.39 o
 -11   3   1       29.33       21.19      3.03 o
  -9   3   1      129.93      133.63      6.50 o
  -7   3   1      381.48      409.48     13.58 o
  -5   3   1      276.07      313.93     10.63 o
  -3   3   1       76.04       68.54      5.18 o
  -1   3   1        4.84        7.38      2.40 o
   1   3   1      167.55      141.33      6.34 o
   3   3   1       94.38      101.92      6.09 o
   5   3   1      129.76      143.79      7.99 o
   7   3   1      156.36      190.30      9.42 o
   9   3   1       55.23       67.87      5.17 o
  11   3   1        0.40        0.93      2.82 o
  13   3   1      429.81      409.74     11.50 o
  15   3   1     2593.17     2502.35     30.90 o
  17   3   1      944.04      923.46     21.81 o
  19   3   1        2.04        5.02      5.07 o
  21   3   1      118.33       94.02      7.87 o
  23   3   1      152.60      133.15      9.10 o
  25   3   1       42.81       29.74      4.69 o
  27   3   1       36.67       45.61      5.63 o
  29   3   1        3.35       11.67      6.81 o
  31   3   1        0.76        0.84      3.50 o
 -26   4   1       33.87       33.08      6.91 o
 -24   4   1       14.87        8.97      6.00 o
 -22   4   1        4.39        3.38      4.63 o
 -20   4   1        0.97        0.00      5.38 o
 -18   4   1        0.20        3.63      9.07 o
 -16   4   1        7.17        1.56      6.18 o
 -14   4   1       13.66       13.79      7.62 o
 -12   4   1        4.68        0.24      5.44 o
 -10   4   1       14.91       12.92      5.96 o
  -8   4   1       39.28       49.13      8.29 o
  -6   4   1       65.86       72.13      8.27 o
  -4   4   1        2.23        5.40      7.21 o
  -2   4   1      520.20      514.02     48.02 o
   0   4   1      142.02      150.30     24.13 o
   2   4   1       40.87       37.21     16.73 o
   4   4   1      128.92      141.28     11.79 o
   6   4   1      151.08      173.72     12.61 o
   8   4   1      102.84      100.13     10.29 o
  10   4   1       63.85       40.50     10.26 o
  12   4   1        4.65       17.58      6.06 o
  14   4   1        4.23        7.84      8.22 o
  16   4   1      272.46      296.29     17.11 o
  18   4   1      449.27      435.20     20.46 o
  20   4   1      673.35      684.81     24.98 o
  22   4   1      870.02     1010.14     27.15 o
  24   4   1      850.97      918.82     24.32 o
  26   4   1     1208.60     1294.08     74.86 o
 -17   5   1       26.58       38.33      8.09 o
 -15   5   1       58.04       64.54      7.50 o
 -13   5   1       44.38       40.78      7.05 o
 -11   5   1       34.35       38.95      5.46 o
  -9   5   1       35.72       32.56      7.26 o
  -7   5   1       33.27       47.90      9.38 o
  -5   5   1        9.64       17.81     19.60 o
  -3   5   1       59.00       76.25     11.58 o
  -1   5   1      354.49      439.94     31.22 o
   1   5   1      271.34      325.51     22.56 o
   3   5   1       71.19       69.36     16.93 o
   5   5   1       38.67       28.64      7.53 o
   7   5   1       41.73       44.09      7.54 o
   9   5   1       46.73       46.89      7.80 o
  11   5   1       17.01       15.67      5.09 o
  13   5   1       57.29       67.61      9.55 o
  15   5   1        0.00        2.28      4.15 o
  17   5   1        2.35        4.77      3.41 o
 -38   0   2      165.50      168.72     10.87 o
 -36   0   2      548.87      573.85     19.89 o
 -34   0   2      344.27      360.02     21.62 o
 -32   0   2       23.81       27.15      7.78 o
 -30   0   2     5717.33     6096.45     91.28 o
 -28   0   2       10.05        3.58      9.68 o
 -26   0   2      116.71      138.62      7.82 o
 -24   0   2     1127.34     1209.76     25.89 o
 -22   0   2     3166.86     3700.42     95.61 o
 -20   0   2     4004.26     4508.35     63.65 o
 -18   0   2     3111.46     3588.99     93.81 o
 -16   0   2     2143.29     2332.92     31.33 o
 -14   0   2      648.28      667.29      6.56 o
 -12   0   2      276.30      217.77     15.08 o
 -10   0   2     7358.27     6767.10    103.04 o
  -8   0   2    15830.79    15419.35     49.54 o
  -6   0   2     2845.69     2935.93      8.29 o
  -4   0   2    22670.71    21512.13     26.66 o
  -2   0   2    42302.81    41293.86     91.30 o
   0   0   2    44707.45    41642.57    224.83 o
   2   0   2        0.09        3.86      4.50 o
   4   0   2    30772.86    29596.98    109.34 o
   6   0   2    36342.12    35354.13    573.12 o
   8   0   2     5730.84     5650.47     23.93 o
  10   0   2     1362.41     1502.55     11.66 o
  12   0   2     2662.90     2554.68     31.14 o
  14   0   2        2.07        0.38     17.42 o
  16   0   2     1173.90     1142.24     34.67 o
  18   0   2     1024.48     1022.61     15.94 o
  20   0   2       15.23        6.64      6.98 o
  22   0   2      242.93      257.79     17.95 o
  24   0   2      847.96      878.61     32.66 o
  26   0   2     2872.97     2743.09     55.83 o
  28   0   2       17.56       17.44      6.64 o
  30   0   2      760.22      831.04     27.26 o
  32   0   2      323.35      332.66     22.95 o
  34   0   2       83.73       78.52      7.68 o
  36   0   2       49.80       38.71      5.88 o
 -37   1   2        3.28        3.99      3.00 o
 -35   1   2        3.05        2.64      3.75 o
 -33   1   2        4.25       11.13      4.16 o
 -31   1   2      411.53      452.40     14.51 o
 -29   1   2      149.59      147.85     10.81 o
 -27   1   2        0.46        1.77      3.27 o
 -25   1   2       39.05       43.68      3.69 o
 -23   1   2       26.06       30.16      2.93 o
 -21   1   2       39.93       40.97      3.97 o
 -19   1   2      126.57      123.53      6.72 o
 -17   1   2        7.58        9.19      2.67 o
 -15   1   2     3311.01     3617.07     28.35 o
 -13   1   2     2217.95     2545.55     20.38 o
 -11   1   2     1290.11     1445.54     14.24 o
  -9   1   2     3465.58     3512.57     25.50 o
  -7   1   2     9434.46     9130.28     43.63 o
  -5   1   2    13889.79    13584.30     78.71 o
  -3   1   2    19782.15    19305.33    141.08 o
  -1   1   2       99.98      106.84      6.30 o
   1   1   2     9278.87     8733.57     60.06 o
   3   1   2    16664.03    16034.87     74.56 o
   5   1   2    19157.20    19166.17    164.20 o
   7   1   2    14650.29    14883.62     64.07 o
   9   1   2     8989.83     9183.07     40.53 o
  11   1   2    18067.07    19295.90     99.89 o
  13   1   2    18163.32    20102.33     95.17 o
  15   1   2      877.45      904.28     16.05 o
  17   1   2      137.14      149.66      6.37 o
  19   1   2       28.38       32.85      4.52 o
  21   1   2        0.18        1.22      2.54 o
  23   1   2        0.28        1.18      3.16 o
  25   1   2      238.52      200.03      8.13 o
  27   1   2      171.93      187.48      9.35 o
  29   1   2       38.69       41.94      4.54 o
  31   1   2       54.89       51.63      5.42 o
  33   1   2       14.61        5.38      3.91 o
  35   1   2        3.22        2.02      3.30 o
  37   1   2       16.51       11.35      3.49 o
 -36   2   2       80.01       67.02      7.65 o
 -34   2   2       46.27       42.45      5.24 o
 -32   2   2       14.37       11.12      4.13 o
 -30   2   2      170.70      157.27      8.99 o
 -28   2   2      240.68      252.11     11.91 o
 -26   2   2      418.60      440.16     15.75 o
 -24   2   2      234.67      250.10     13.86 o
 -22   2   2        2.25        6.19      2.77 o
 -20   2   2      446.20      435.18     15.48 o
 -18   2   2      564.26      523.81     11.83 o
 -16   2   2     3556.37     3583.04     38.50 o
 -14   2   2     4907.52     5438.72     44.21 o
 -12   2   2     5248.52     5802.80     47.53 o
 -10   2   2     5157.24     5634.35     61.07 o
  -8   2   2     2405.90     2594.86     25.51 o
  -6   2   2      300.54      308.83      6.60 o
  -4   2   2       13.65       10.62      2.50 o
  -2   2   2     1066.55     1266.24     14.84 o
   0   2   2      889.07      919.90     13.07 o
   2   2   2      779.93      787.51     12.68 o
   4   2   2       34.45       32.37      2.50 o
   6   2   2      702.60      761.21     12.50 o
   8   2   2     3267.43     3420.19     35.23 o
  10   2   2     5264.22     5445.64     50.50 o
  12   2   2    45117.99    45699.17    262.64 o
  14   2   2     1549.88     1802.21     33.34 o
  16   2   2     1543.02     1763.57     31.12 o
  18   2   2      644.27      656.82     15.16 o
  20   2   2       91.43       80.29      5.54 o
  22   2   2        5.77        3.32      2.96 o
  24   2   2        1.61        4.17      3.82 o
  26   2   2      150.83      137.66      9.35 o
  28   2   2       38.13       29.69      5.95 o
  30   2   2        7.74        7.34      3.51 o
  32   2   2        0.82        2.61      2.90 o
  34   2   2        1.50        4.24      2.35 o
 -33   3   2       49.30       34.69      5.24 o
 -31   3   2       83.66      101.61     10.94 o
 -29   3   2        4.26        6.04      4.00 o
 -27   3   2       12.90       12.22      4.21 o
 -25   3   2        9.08        9.83      4.71 o
 -23   3   2        8.37       12.07      5.19 o
 -21   3   2       37.82       39.76      6.54 o
 -19   3   2      428.75      425.61     17.73 o
 -17   3   2      389.26      406.86     12.62 o
 -15   3   2       19.55       23.25      3.79 o
 -13   3   2      257.05      246.39      8.84 o
 -11   3   2      159.74      152.21      6.44 o
  -9   3   2       92.58       97.93      5.95 o
  -7   3   2       57.33       70.08      5.61 o
  -5   3   2       64.28       81.78      5.67 o
  -3   3   2      458.86      380.87     12.20 o
  -1   3   2        1.05        1.96      2.13 o
   1   3   2      444.59      392.82     10.94 o
   3   3   2      263.62      250.65      9.53 o
   5   3   2       46.13       50.97      4.70 o
   7   3   2       16.36       23.64      4.29 o
   9   3   2       41.44       37.65      3.91 o
  11   3   2       24.03       21.74      3.51 o
  13   3   2     1448.89     1350.83     22.15 o
  15   3   2        9.37       10.47      3.93 o
  17   3   2      504.23      468.61     18.27 o
  19   3   2      713.78      667.77     19.54 o
  21   3   2      445.55      470.59     16.33 o
  23   3   2      127.30      139.33      8.91 o
  25   3   2       11.03       17.35      4.30 o
  27   3   2       21.13       20.96      4.43 o
  29   3   2       92.64      101.68      7.97 o
  31   3   2       46.86       54.24     10.16 o
 -26   4   2       29.28       32.20      7.32 o
 -24   4   2       29.45       28.03      7.20 o
 -22   4   2       80.44       69.92      8.73 o
 -20   4   2      455.83      484.12     20.93 o
 -18   4   2      550.74      542.07     22.84 o
 -16   4   2      199.33      233.36     15.18 o
 -14   4   2      201.73      196.78     19.80 o
 -12   4   2      317.81      328.97     16.66 o
 -10   4   2      193.42      222.55     14.67 o
  -8   4   2       24.39       20.87      6.38 o
  -6   4   2        0.02        6.33      6.14 o
  -4   4   2       65.92       54.79     10.94 o
  -2   4   2       92.42       76.50     19.48 o
   0   4   2        9.08       11.98     13.54 o
   2   4   2       60.03       73.13     11.49 o
   4   4   2        2.83        9.41      6.15 o
   6   4   2        3.24        4.14      6.09 o
   8   4   2        1.52        0.48      5.78 o
  10   4   2      109.91      120.65     10.87 o
  12   4   2     2181.27     2442.98     45.35 o
  14   4   2      323.40      372.43     35.72 o
  16   4   2       25.33       28.81      6.80 o
  18   4   2       19.26        6.17      5.75 o
  20   4   2       63.46       30.83      8.30 o
  22   4   2       49.96       27.18      6.30 o
  24   4   2        0.24        9.53      4.58 o
 -17   5   2        0.14        4.56      4.16 o
 -15   5   2        9.29        5.56      4.16 o
 -13   5   2        9.40       10.03      5.29 o
 -11   5   2        0.21        2.18      3.91 o
  -9   5   2        0.41        4.15      5.71 o
  -7   5   2        6.79        3.38      4.94 o
  -5   5   2        0.01        6.75      7.49 o
  -3   5   2      236.33      302.36     22.07 o
  -1   5   2      365.25      442.57     25.74 o
   1   5   2        0.11        2.41      8.85 o
   3   5   2        0.00        5.58      7.22 o
   5   5   2       13.17        5.96      4.69 o
   7   5   2       16.55       19.59      5.71 o
   9   5   2        1.60        2.78      4.17 o
  11   5   2       37.81       48.76      7.84 o
  13   5   2        2.98        0.02      4.82 o
  15   5   2        3.68        2.93      4.26 o
  17   5   2        0.19        2.86      4.80 o
 -39   1   3        1.20        0.00      4.70 o
 -37   1   3        3.05        5.83      2.61 o
 -35   1   3       18.53       12.27      3.84 o
 -33   1   3       21.83       26.14      4.94 o
 -31   1   3     1396.65     1489.63     26.51 o
 -29   1   3     1421.89     1429.74     26.23 o
 -27   1   3      312.38      296.02     11.20 o
 -25   1   3        0.10        7.71      2.89 o
 -23   1   3      276.62      269.42      8.25 o
 -21   1   3      356.09      369.05     11.27 o
 -19   1   3       78.41       50.95      4.67 o
 -17   1   3     2476.12     2678.30     22.73 o
 -15   1   3     1894.13     2107.30     21.19 o
 -13   1   3     3610.94     3895.86     38.22 o
 -11   1   3     2314.77     2379.00     20.16 o
  -9   1   3      388.15      368.40      6.93 o
  -7   1   3       26.79       27.52      2.17 o
  -5   1   3     1098.66      945.11      8.54 o
  -3   1   3   212991.78   195731.42   1215.89 o
  -1   1   3     1122.54     1110.85     12.22 o
   1   1   3      120.78       94.88      4.99 o
   3   1   3       36.82       37.73      3.70 o
   5   1   3      556.22      633.70      8.17 o
   7   1   3     1989.04     2237.96     18.17 o
   9   1   3     3030.65     3389.56     22.17 o
  11   1   3      416.32      456.12      8.09 o
  13   1   3      152.88      190.47      5.72 o
  15   1   3     1215.56     1312.81     19.86 o
  17   1   3      924.07      939.45     16.41 o
  19   1   3      121.32      127.15      8.38 o
  21   1   3       53.42       33.94      3.20 o
  23   1   3       31.94       24.43      3.65 o
  25   1   3      621.12      592.30     16.16 o
  27   1   3      263.52      283.86     11.30 o
  29   1   3       34.41       31.21      4.42 o
  31   1   3       44.02       43.94      5.24 o
  33   1   3        7.68        5.90      3.74 o
  35   1   3       15.29       18.27      3.45 o
 -36   2   3       14.53        7.72      5.13 o
 -34   2   3       97.87       81.73     14.23 o
 -32   2   3       72.48       85.57      7.29 o
 -30   2   3      336.28      343.69     13.00 o
 -28   2   3      600.22      582.82     19.49 o
 -26   2   3      550.48      507.34     19.10 o
 -24   2   3      608.97      549.37     22.00 o
 -22   2   3      235.30      224.95      8.56 o
 -20   2   3      145.50      135.40      5.87 o
 -18   2   3       22.03        9.13      3.41 o
 -16   2   3     6051.86     5800.74     52.21 o
 -14   2   3      424.19      432.81     11.48 o
 -12   2   3      361.24      361.73     11.05 o
 -10   2   3     2258.38     2287.36     28.69 o
  -8   2   3     2063.48     2191.51     21.24 o
  -6   2   3     1339.32     1510.35     16.05 o
  -4   2   3     3102.36     3583.86     23.61 o
  -2   2   3      299.79      222.73      6.92 o
   0   2   3     1339.71     1314.32     15.82 o
   2   2   3       30.46       41.21      2.61 o
   4   2   3     1241.40     1148.70     14.80 o
   6   2   3     1737.04     1609.32     21.17 o
   8   2   3       10.87       13.37      3.18 o
  10   2   3     6243.13     6051.73     53.81 o
  12   2   3      520.09      546.08     16.03 o
  14   2   3     3029.14     3026.61     39.37 o
  16   2   3      232.73      241.17      9.61 o
  18   2   3      113.61       96.41      5.32 o
  20   2   3      180.90      150.27      8.20 o
  22   2   3       31.21       19.09      3.73 o
  24   2   3        0.76        3.93      3.69 o
  26   2   3      225.99      184.33     10.37 o
  28   2   3        5.02        6.26      3.75 o
  30   2   3       73.88       76.50      7.19 o
  32   2   3       66.89       85.15      5.53 o
  34   2   3       83.25       83.81      6.54 o
 -33   3   3       56.12       38.89      5.99 o
 -31   3   3       13.49        6.81      4.72 o
 -29   3   3       31.41       32.80      5.66 o
 -27   3   3      120.91      125.25      9.07 o
 -25   3   3      122.75      116.66      9.40 o
 -23   3   3      120.77      113.44      9.29 o
 -21   3   3      184.36      167.13     11.35 o
 -19   3   3       14.34       20.67      5.79 o
 -17   3   3     3479.80     3245.87     55.90 o
 -15   3   3      263.98      196.30      8.71 o
 -13   3   3       10.19       11.15      2.80 o
 -11   3   3       10.90       16.47      2.85 o
  -9   3   3      278.04      308.42      9.71 o
  -7   3   3      764.94      763.33     18.35 o
  -5   3   3      574.40      578.38     14.30 o
  -3   3   3        4.83        2.31      2.88 o
  -1   3   3        4.67        9.27      2.68 o
   1   3   3       79.24       88.77      6.28 o
   3   3   3        0.43        0.29      3.93 o
   5   3   3      187.12      221.97     12.47 o
   7   3   3      477.53      499.22     15.40 o
   9   3   3      467.65      422.86     12.70 o
  11   3   3     3639.75     3560.18     43.24 o
  13   3   3      715.71      674.57     18.33 o
  15   3   3     1523.47     1412.44     33.96 o
  17   3   3      952.00      870.67     25.09 o
  19   3   3      539.59      521.05     17.25 o
  21   3   3      402.21      417.20     15.53 o
  23   3   3      336.74      402.62     14.02 o
  25   3   3      157.03      162.51      9.13 o
  27   3   3       95.63      120.55      8.05 o
  29   3   3       53.77       71.98     12.50 o
  31   3   3       26.98       21.52      6.48 o
 -26   4   3       67.09       55.39      6.16 o
 -24   4   3      122.69      112.38      9.59 o
 -22   4   3      176.12      155.10     11.95 o
 -20   4   3      159.58      156.41     14.63 o
 -18   4   3        7.18        0.02      5.93 o
 -16   4   3        5.68        1.72      5.73 o
 -14   4   3      352.22      368.79     17.31 o
 -12   4   3      447.45      533.26     21.60 o
 -10   4   3      359.82      383.06     18.87 o
  -8   4   3       92.06       96.74     11.06 o
  -6   4   3       17.73       13.68      6.81 o
  -4   4   3     1255.88     1187.44     79.50 o
  -2   4   3     1074.83     1120.00     66.81 o
   0   4   3       96.14      123.54     23.01 o
   2   4   3      445.63      527.47     30.81 o
   4   4   3      525.75      603.35     26.01 o
   6   4   3      244.63      250.99     17.51 o
   8   4   3        5.55        6.13      5.89 o
  10   4   3       13.54       13.61      5.39 o
  12   4   3       16.37       18.43      5.60 o
  14   4   3      116.73      143.99     13.18 o
  16   4   3        8.39        7.14      5.52 o
  18   4   3        4.06        9.21      7.59 o
  20   4   3        0.00        3.05      5.81 o
  22   4   3       43.95       22.31      6.52 o
  24   4   3      111.29       84.03      7.64 o
 -17   5   3       47.18       38.94      6.18 o
 -15   5   3        7.74       12.10      4.69 o
 -13   5   3        0.87        6.95      5.03 o
 -11   5   3        0.18        0.75      3.96 o
  -9   5   3        4.58        6.33      6.21 o
  -7   5   3       12.70        8.58      5.15 o
  -5   5   3        4.08       13.38      8.16 o
  -3   5   3      712.49      889.20     36.10 o
  -1   5   3        8.50        6.97      7.07 o
   1   5   3        1.15        0.10      7.01 o
   3   5   3       17.03       13.05      8.13 o
   5   5   3       53.89       43.23      7.14 o
   7   5   3      100.85       95.40     11.05 o
   9   5   3      101.92      100.65      8.77 o
  11   5   3        0.10        0.94      4.81 o
  13   5   3       20.75       14.34      5.46 o
  15   5   3        0.79        6.07      6.78 o
 -38   0   4      601.23      646.09     21.44 o
 -36   0   4      890.82      978.32     27.70 o
 -34   0   4       98.90       93.45     11.24 o
 -32   0   4     2538.41     2745.49     59.88 o
 -30   0   4      519.91      577.20     31.96 o
 -28   0   4      942.40      843.66     24.29 o
 -26   0   4     2302.13     2264.00     40.20 o
 -24   0   4     2353.94     2350.98     47.75 o
 -22   0   4      731.63      834.57     28.18 o
 -20   0   4       82.25       84.08      7.28 o
 -18   0   4     1476.27     1635.25     30.26 o
 -16   0   4     3174.51     3349.84     43.52 o
 -14   0   4     5363.90     5457.56     15.07 o
 -12   0   4     4661.49     4442.04     63.45 o
 -10   0   4      432.93      426.19      5.59 o
  -8   0   4     7496.19     7307.82     72.42 o
  -6   0   4    16614.00    16380.31     82.16 o
  -4   0   4    24804.83    23081.66     49.76 o
  -2   0   4      775.54      810.73     39.79 o
   0   0   4     5719.57     5324.46     41.59 o
   2   0   4    24241.67    24020.67    113.29 o
   4   0   4    19456.73    18068.77    395.86 o
   6   0   4     7323.66     7200.89     49.98 o
   8   0   4     3437.65     3492.17     42.84 o
  10   0   4     3960.36     3986.57     52.29 o
  12   0   4     3077.26     3109.84     30.69 o
  14   0   4     1204.29     1274.20     46.39 o
  16   0   4        9.63        8.36      5.77 o
  18   0   4      324.44      321.19     19.22 o
  20   0   4      508.97      518.13     16.26 o
  22   0   4      125.65      107.99     15.38 o
  24   0   4    10656.53    10272.19     86.86 o
  26   0   4     3092.88     3166.94     65.39 o
  28   0   4      929.78      939.98     29.04 o
  30   0   4      208.84      222.11     20.96 o
  32   0   4       42.87       50.97      6.56 o
  34   0   4        2.98        1.85      5.15 o
  36   0   4       28.06       15.26      3.64 o
 -39   1   4       42.85       41.56      5.81 o
 -37   1   4        1.88        3.95      2.88 o
 -35   1   4       69.76       68.38      6.16 o
 -33   1   4       25.69       21.33      6.88 o
 -31   1   4      544.79      550.26     15.89 o
 -29   1   4        9.02        5.54      3.58 o
 -27   1   4      192.24      181.83      8.24 o
 -25   1   4      458.53      446.49     12.34 o
 -23   1   4      583.45      534.54     12.62 o
 -21   1   4     1525.87     1532.66     22.10 o
 -19   1   4     9754.20    10119.68     64.35 o
 -17   1   4       13.21       35.86      2.62 o
 -15   1   4      603.88      700.64     11.05 o
 -13   1   4       54.68       37.19      2.29 o
 -11   1   4     2502.72     2440.61     25.97 o
  -9   1   4     5295.62     5203.60     41.95 o
  -7   1   4     1746.75     1673.25     13.80 o
  -5   1   4     1552.90     1614.79     10.15 o
  -3   1   4      956.73      894.48      7.52 o
  -1   1   4     1176.48     1046.94     11.24 o
   1   1   4     1296.48     1100.67     11.21 o
   3   1   4      225.54      205.60      3.87 o
   5   1   4      332.88      342.94      6.01 o
   7   1   4      343.58      288.43      6.47 o
   9   1   4     3166.69     3819.78     25.46 o
  11   1   4     3076.41     3656.71     27.15 o
  13   1   4     1395.92     1404.50     20.48 o
  15   1   4     1429.75     1535.21     20.51 o
  17   1   4       40.59       39.86      4.40 o
  19   1   4      156.36      159.94      6.76 o
  21   1   4       86.28       87.48      5.75 o
  23   1   4      310.59      272.18      9.47 o
  25   1   4      519.30      475.20     15.44 o
  27   1   4       10.96       13.85      4.34 o
  29   1   4        0.04        3.74      3.48 o
  31   1   4        2.13        2.12      4.04 o
  33   1   4       13.14        6.73      3.22 o
  35   1   4       69.67       63.79      4.97 o
 -36   2   4       19.96       23.61      5.03 o
 -34   2   4        5.93        7.49      4.78 o
 -32   2   4      257.05      259.75     13.69 o
 -30   2   4        6.78        8.87      5.26 o
 -28   2   4       24.83       23.23      5.91 o
 -26   2   4        1.62        2.28      4.48 o
 -24   2   4      229.53      231.51      9.87 o
 -22   2   4      293.20      294.50      9.78 o
 -20   2   4        9.12        4.84      2.52 o
 -18   2   4     8134.95     7497.79    107.74 o
 -16   2   4       28.66       26.38      4.11 o
 -14   2   4        6.22        4.99      3.05 o
 -12   2   4     1121.42     1195.39     18.24 o
 -10   2   4     4888.88     5279.28     36.76 o
  -8   2   4     7205.41     7853.04     44.60 o
  -6   2   4     3637.16     3931.74     39.51 o
  -4   2   4      209.83      191.56      6.52 o
  -2   2   4       50.70       38.86      3.47 o
   0   2   4     1112.47     1044.82     13.58 o
   2   2   4     2311.93     2235.27     29.22 o
   4   2   4     2295.74     2339.19     37.37 o
   6   2   4     1407.78     1501.46     27.24 o
   8   2   4      954.27     1051.82     19.44 o
  10   2   4     7326.73     7475.25     82.49 o
  12   2   4      664.09      681.12     17.43 o
  14   2   4      216.32      180.35     10.28 o
  16   2   4      230.57      186.88      7.14 o
  18   2   4      503.63      447.51     16.05 o
  20   2   4      474.71      445.19     11.48 o
  22   2   4      163.74      164.97     10.28 o
  24   2   4      537.27      454.99     14.88 o
  26   2   4      239.75      194.56     10.72 o
  28   2   4       31.37       29.67      5.71 o
  30   2   4       19.27       23.21      5.08 o
  32   2   4      109.74      128.36      7.64 o
  34   2   4      176.63      195.69     15.13 o
 -33   3   4       47.57       55.19      7.19 o
 -31   3   4        0.10        3.20      5.02 o
 -29   3   4       16.75       12.10      5.41 o
 -27   3   4      138.84      120.83      8.91 o
 -25   3   4      176.59      158.76     10.70 o
 -23   3   4       29.94       18.48      5.05 o
 -21   3   4        8.31        5.91      4.98 o
 -19   3   4      402.55      410.64     17.23 o
 -17   3   4      355.91      330.34     11.41 o
 -15   3   4        1.19        5.05      3.23 o
 -13   3   4       32.25       34.15      3.54 o
 -11   3   4      282.74      279.35      8.83 o
  -9   3   4      536.88      581.16     13.63 o
  -7   3   4      439.91      470.09     12.44 o
  -5   3   4      294.68      225.61      9.61 o
  -3   3   4      259.00      200.00     10.03 o
  -1   3   4      855.95      872.26     15.82 o
   1   3   4     1115.82     1178.08     20.11 o
   3   3   4      890.17      937.33     22.46 o
   5   3   4      267.46      296.57     14.31 o
   7   3   4       28.61       15.47      3.52 o
   9   3   4     2129.34     1990.27     43.22 o
  11   3   4      608.08      551.28     16.06 o
  13   3   4      236.35      229.34     10.88 o
  15   3   4        0.94        4.06      4.56 o
  17   3   4      337.66      287.53     13.99 o
  19   3   4      738.80      713.52     20.32 o
  21   3   4      508.25      555.71     17.10 o
  23   3   4      194.96      233.88     11.12 o
  25   3   4       57.97      116.33      7.50 o
  27   3   4        0.34        4.74      3.51 o
  29   3   4        0.99        0.24      3.33 o
 -28   4   4       11.18       14.63      6.88 o
 -26   4   4        6.95       10.11      3.84 o
 -24   4   4        9.64        3.99      4.28 o
 -22   4   4       18.79        3.07      6.34 o
 -20   4   4       19.47       30.92      7.34 o
 -18   4   4     2794.35     2906.99     55.33 o
 -16   4   4        2.15        5.13      6.30 o
 -14   4   4        1.29        6.52      6.31 o
 -12   4   4       11.28       19.18      6.48 o
 -10   4   4       24.05       21.33      7.54 o
  -8   4   4       10.77        4.71      6.39 o
  -6   4   4       24.29       20.25      8.70 o
  -4   4   4      154.51      169.73     17.60 o
  -2   4   4      309.58      269.97     48.24 o
   0   4   4        8.49       12.62     10.30 o
   2   4   4       29.66       30.79      8.64 o
   4   4   4       53.99       48.89      8.89 o
   6   4   4        4.23        2.18      6.43 o
   8   4   4        2.62        0.10      5.45 o
  10   4   4      998.29     1067.55     30.68 o
  12   4   4       73.13       81.72     10.74 o
  14   4   4        7.19        5.49      6.11 o
  16   4   4        0.03        2.96      5.39 o
  18   4   4       13.64       14.10      4.29 o
  20   4   4       73.44       70.75      7.57 o
  22   4   4      136.61       99.92      9.00 o
  24   4   4      182.30      164.42      9.82 o
 -19   5   4       25.40       11.95      4.57 o
 -17   5   4        0.88        4.54      4.76 o
 -15   5   4        3.59        0.56      4.19 o
 -13   5   4        2.02        1.85      3.88 o
 -11   5   4        2.70        1.46      3.65 o
  -9   5   4       10.37       11.34      6.21 o
  -7   5   4      217.54      302.40     29.74 o
  -5   5   4      886.70     1123.08     39.76 o
  -3   5   4        3.29        7.69      9.43 o
  -1   5   4        1.70        2.18      8.21 o
   1   5   4      121.45      156.01     15.22 o
   3   5   4      129.08      167.79     23.31 o
   5   5   4       28.22       37.59      8.32 o
   7   5   4       10.13       20.50     10.40 o
   9   5   4      100.85      104.68      8.68 o
  11   5   4      186.45      193.62     16.05 o
  13   5   4        6.96       11.13      4.98 o
  15   5   4        5.58        8.74      3.86 o
 -39   1   5       71.77       49.09      4.40 o
 -37   1   5      139.69      111.67      6.73 o
 -35   1   5       27.47       22.34      5.65 o
 -33   1   5     3463.74     3682.04     49.24 o
 -31   1   5      187.14      197.87     10.21 o
 -29   1   5      141.35      123.07      7.73 o
 -27   1   5      306.50      284.67     11.77 o
 -25   1   5      434.48      452.55     12.19 o
 -23   1   5      198.77      193.76      7.06 o
 -21   1   5       50.78       41.92      3.30 o
 -19   1   5     1426.48     1512.88     18.93 o
 -17   1   5     1419.36     1581.18     19.63 o
 -15   1   5      112.48      146.84      4.30 o
 -13   1   5        6.51        1.63      1.64 o
 -11   1   5      311.70      197.93      4.21 o
  -9   1   5      857.89      795.60      7.73 o
  -7   1   5      343.38      252.19      3.95 o
  -5   1   5    31823.33    29768.37     93.92 o
  -3   1   5     5198.69     4533.41     25.42 o
  -1   1   5     1358.40     1133.55     10.86 o
   1   1   5        5.70        5.69      2.31 o
   3   1   5      857.14      814.99      9.26 o
   5   1   5      291.35      251.31      4.37 o
   7   1   5      271.72      288.55      5.64 o
   9   1   5    18129.87    19767.99     84.39 o
  11   1   5      648.69      682.19     11.39 o
  13   1   5     1102.97     1269.58     16.76 o
  15   1   5     1607.71     1747.39     28.87 o
  17   1   5     2061.24     2066.51     30.04 o
  19   1   5     1253.73     1174.91     22.19 o
  21   1   5      221.27      211.47      8.39 o
  23   1   5     3725.69     3327.45     68.17 o
  25   1   5      701.30      694.57     18.56 o
  27   1   5     1208.37     1212.74     22.58 o
  29   1   5       98.01      102.73      7.45 o
  31   1   5      140.49      154.75      9.15 o
  33   1   5      340.55      367.11     15.57 o
  35   1   5      119.41      103.89      6.61 o
 -36   2   5       89.41       86.08      7.11 o
 -34   2   5      407.54      387.60     19.26 o
 -32   2   5       97.98       93.22      8.72 o
 -30   2   5       83.56       72.22      8.67 o
 -28   2   5      150.31      124.19     10.30 o
 -26   2   5      139.33      114.97      9.67 o
 -24   2   5       52.19       38.05      4.60 o
 -22   2   5      214.50      179.93      7.49 o
 -20   2   5      601.47      564.27     11.53 o
 -18   2   5      147.95      132.67      6.90 o
 -16   2   5      115.71       89.26      6.95 o
 -14   2   5       38.19       49.79      5.53 o
 -12   2   5      571.21      647.91     12.10 o
 -10   2   5     1159.79     1189.51     15.67 o
  -8   2   5      752.87      731.82     12.24 o
  -6   2   5       43.15       69.01      4.59 o
  -4   2   5       41.56       62.33      3.64 o
  -2   2   5      580.78      609.47     10.23 o
   0   2   5      340.40      364.08      9.31 o
   2   2   5       65.80       60.14      3.89 o
   4   2   5        4.14        3.97      2.96 o
   6   2   5      192.53      190.62      8.70 o
   8   2   5     5822.64     5889.56     52.15 o
  10   2   5     9358.76     9539.29     90.32 o
  12   2   5       59.95       61.12      6.31 o
  14   2   5     1259.78     1205.00     27.07 o
  16   2   5     1991.27     1752.95     50.91 o
  18   2   5     1844.65     1707.42     44.10 o
  20   2   5      940.33      889.73     18.15 o
  22   2   5      545.67      472.83     16.36 o
  24   2   5      115.19      107.30      8.31 o
  26   2   5      149.70      155.99      9.47 o
  28   2   5      169.43      158.60      8.99 o
  30   2   5       46.42       38.62      4.49 o
  32   2   5        3.48        4.29      2.86 o
 -33   3   5        0.37        2.57      3.97 o
 -31   3   5        2.02        0.10      5.99 o
 -29   3   5       21.67       12.60      4.40 o
 -27   3   5       95.65       83.57      7.75 o
 -25   3   5       88.06       69.33      7.47 o
 -23   3   5      120.59      134.23     10.09 o
 -21   3   5      336.63      362.59     16.03 o
 -19   3   5      775.25      811.58     26.70 o
 -17   3   5      706.64      653.52     15.89 o
 -15   3   5      151.85      146.11      7.54 o
 -13   3   5       32.26       34.31      3.84 o
 -11   3   5       20.86       17.89      2.87 o
  -9   3   5       40.16       40.37      3.88 o
  -7   3   5       96.63       83.54      5.79 o
  -5   3   5      842.01     1008.37     19.41 o
  -3   3   5     2305.96     2450.61     36.21 o
  -1   3   5     1734.77     1785.71     25.77 o
   1   3   5      445.02      488.01     14.13 o
   3   3   5       54.29       57.60      6.53 o
   5   3   5      180.01      164.81      8.53 o
   7   3   5     1078.99     1015.57     20.29 o
   9   3   5     4742.38     4462.18     88.81 o
  11   3   5     1885.07     1810.01     29.87 o
  13   3   5       27.38       23.82      6.82 o
  15   3   5      259.43      277.80     27.47 o
  17   3   5      333.99      353.34     21.01 o
  19   3   5      111.70      130.80     10.29 o
  21   3   5        0.39        1.82      3.98 o
  23   3   5       11.60       16.75      4.67 o
  25   3   5       46.04       49.11      5.70 o
  27   3   5       22.72       20.70      4.21 o
  29   3   5        4.00        7.66      3.39 o
 -28   4   5       12.25       11.80      6.36 o
 -26   4   5       21.55       15.64      4.58 o
 -24   4   5        4.37        5.26      4.28 o
 -22   4   5      194.56      176.78     13.06 o
 -20   4   5      108.32       98.52     10.09 o
 -18   4   5      235.52      211.15     14.95 o
 -16   4   5      323.87      316.74     24.15 o
 -14   4   5       61.43       64.32      8.21 o
 -12   4   5       13.52        3.27      6.19 o
 -10   4   5        3.13        0.76      6.27 o
  -8   4   5       32.74       43.68      8.56 o
  -6   4   5       21.95       23.92      6.01 o
  -4   4   5     2366.02     2420.60     91.38 o
  -2   4   5      507.70      576.24     95.93 o
   0   4   5      336.54      426.18     35.16 o
   2   4   5       67.96       95.32     10.54 o
   4   4   5       51.73       42.25      8.34 o
   6   4   5      479.43      501.47     35.52 o
   8   4   5     1066.83     1168.68     37.49 o
  10   4   5      487.31      574.23     21.61 o
  12   4   5       94.04      114.83     11.44 o
  14   4   5       30.63       39.51      7.91 o
  16   4   5      137.89      131.31     10.46 o
  18   4   5       52.95       72.17      6.37 o
  20   4   5        8.01       10.29      4.25 o
  22   4   5      596.97      632.60     20.09 o
  24   4   5       24.64       10.84      3.83 o
 -19   5   5        4.82        7.01      5.09 o
 -17   5   5        0.07        0.10      4.68 o
 -15   5   5       14.77       15.75      7.65 o
 -13   5   5       59.57       53.19      6.68 o
 -11   5   5      111.02      126.46     11.27 o
  -9   5   5      178.36      226.17     34.08 o
  -7   5   5      187.12      204.66     25.00 o
  -5   5   5      207.27      265.88     28.47 o
  -3   5   5      468.43      540.51     40.85 o
  -1   5   5      303.79      385.47     31.98 o
   1   5   5      452.53      550.07     39.28 o
   3   5   5      458.71      547.46     39.01 o
   5   5   5      225.27      232.96     16.35 o
   7   5   5       13.47       13.20     12.29 o
   9   5   5      152.34      164.66     10.01 o
  11   5   5       32.56       22.91      5.47 o
  13   5   5        0.05        6.74      6.17 o
  15   5   5        7.28       10.14      5.27 o
 -40   0   6       28.37       25.72      7.03 o
 -38   0   6      401.68      444.82     18.34 o
 -36   0   6      231.58      244.76     14.09 o
 -34   0   6      154.90      187.57     15.35 o
 -32   0   6      612.02      696.51     25.32 o
 -30   0   6       74.57       75.57     13.65 o
 -28   0   6        2.26        0.52      5.03 o
 -26   0   6       28.35       19.86      8.56 o
 -24   0   6       16.97       10.49      7.19 o
 -22   0   6       41.47       61.56      6.58 o
 -20   0   6      612.94      708.90     23.60 o
 -18   0   6      649.22      752.47     28.71 o
 -16   0   6       36.30       52.01     12.13 o
 -14   0   6        7.85       10.12     15.16 o
 -12   0   6      546.92      481.15     17.96 o
 -10   0   6    10966.68    10434.21     49.92 o
  -8   0   6    26371.64    27217.41    272.14 o
  -6   0   6   175998.77   153950.38   2242.33 o
  -4   0   6     2430.75     2650.50     73.10 o
  -2   0   6     3213.94     2834.21     25.18 o
   0   0   6    10792.59     9924.42    217.70 o
   2   0   6     5032.98     4577.40     39.01 o
   4   0   6       19.33       86.64     43.84 o
   6   0   6      811.87      732.61     24.11 o
   8   0   6      215.87      211.85     23.62 o
  10   0   6      286.50      323.20      7.76 o
  12   0   6     1251.48     1311.48     47.55 o
  14   0   6     3509.60     3547.29     40.35 o
  16   0   6     4269.89     4271.85     53.23 o
  18   0   6     2915.36     3034.97     64.01 o
  20   0   6     2418.85     2500.96     50.12 o
  22   0   6     8577.42     8857.90     85.72 o
  24   0   6      238.79      249.24     13.47 o
  26   0   6      267.25      276.36     19.71 o
  28   0   6      361.41      395.19     13.72 o
  30   0   6     1018.37     1119.78     37.34 o
  32   0   6     1294.51     1407.92     39.02 o
  34   0   6      748.54      788.39     24.58 o
 -39   1   6      146.58      134.73      7.02 o
 -37   1   6      161.22      132.70      7.99 o
 -35   1   6       39.48       38.98      5.10 o
 -33   1   6       53.92       62.20      5.67 o
 -31   1   6      120.96      116.44      8.25 o
 -29   1   6       46.42       48.12      5.46 o
 -27   1   6      106.08      112.65      6.20 o
 -25   1   6      115.87      111.04      6.78 o
 -23   1   6        9.02        5.67      2.45 o
 -21   1   6        7.84        6.58      2.81 o
 -19   1   6     5274.29     5466.88     37.44 o
 -17   1   6     1588.33     1645.72     19.00 o
 -15   1   6      194.18      175.33      5.41 o
 -13   1   6      478.62      484.96      7.47 o
 -11   1   6     1071.69     1058.47     11.66 o
  -9   1   6      843.27      815.31      7.91 o
  -7   1   6     6178.97     6108.77     25.42 o
  -5   1   6     8145.86     7537.91     35.47 o
  -3   1   6       44.32       15.88      1.26 o
  -1   1   6        1.82       21.17      1.93 o
   1   1   6      498.82      445.48      7.19 o
   3   1   6     1930.59     2024.94     21.45 o
   5   1   6      658.41      662.28      9.55 o
   7   1   6      925.87     1144.11     14.01 o
   9   1   6     4199.89     4372.45     33.11 o
  11   1   6      103.53       80.56      4.18 o
  13   1   6      150.11      176.15      7.09 o
  15   1   6       52.97       74.65      7.00 o
  17   1   6       84.24       65.02      6.27 o
  19   1   6      737.93      702.57     13.54 o
  21   1   6     1590.28     1523.74     24.43 o
  23   1   6     4386.57     4271.03     51.78 o
  25   1   6     1312.99     1355.56     25.68 o
  27   1   6      497.05      551.88     16.63 o
  29   1   6      198.43      210.13      9.62 o
  31   1   6       30.30       34.45      4.68 o
  33   1   6        2.28        6.27      2.83 o
  35   1   6      151.58      175.34     10.56 o
 -36   2   6       32.87       34.10      4.40 o
 -34   2   6       17.39       13.59      5.56 o
 -32   2   6      290.84      264.63     13.57 o
 -30   2   6      553.31      534.04     18.02 o
 -28   2   6      744.50      720.55     22.10 o
 -26   2   6      785.59      782.27     23.03 o
 -24   2   6      719.66      637.33     25.29 o
 -22   2   6       30.03       26.35      3.35 o
 -20   2   6     2643.22     2423.78     35.34 o
 -18   2   6      653.20      589.40     13.59 o
 -16   2   6      271.42      275.70     11.86 o
 -14   2   6      562.10      602.71     13.56 o
 -12   2   6      469.24      589.14     11.00 o
 -10   2   6       12.93       24.55      3.40 o
  -8   2   6      254.66      250.15      7.76 o
  -6   2   6     1134.32     1333.06     15.95 o
  -4   2   6      177.81      239.68      5.74 o
  -2   2   6       12.02       14.48      2.58 o
   0   2   6      215.80      225.15      6.36 o
   2   2   6     1155.43     1172.04     18.49 o
   4   2   6     2261.54     2334.90     27.90 o
   6   2   6     2268.61     2393.87     30.48 o
   8   2   6     1832.92     1939.69     28.33 o
  10   2   6       57.79       35.47      4.84 o
  12   2   6      356.99      322.15     15.09 o
  14   2   6     1124.08     1069.64     35.45 o
  16   2   6     1234.62     1178.93     39.55 o
  18   2   6      387.55      369.61     13.26 o
  20   2   6        9.64       20.30      4.36 o
  22   2   6     1059.38      997.18     24.01 o
  24   2   6      312.64      342.07     14.08 o
  26   2   6       78.08       80.40      7.01 o
  28   2   6        3.55        4.17      3.52 o
  30   2   6       14.33       12.71      2.88 o
  32   2   6       16.80       10.78      2.41 o
 -33   3   6        0.03        5.76      3.71 o
 -31   3   6       27.98       24.49      5.30 o
 -29   3   6       22.54       19.45      4.23 o
 -27   3   6        0.37        0.19      5.03 o
 -25   3   6       49.05       57.61      7.29 o
 -23   3   6       84.76       76.15      8.54 o
 -21   3   6     1014.31      986.48     26.72 o
 -19   3   6       32.85       33.91      6.26 o
 -17   3   6       72.95       72.76      5.85 o
 -15   3   6      128.37      115.07      6.32 o
 -13   3   6       52.92       48.47      3.65 o
 -11   3   6        0.49        5.41      2.44 o
  -9   3   6        0.56        3.25      2.26 o
  -7   3   6      363.72      190.12      7.61 o
  -5   3   6      131.76       31.02      3.75 o
  -3   3   6        0.32        6.06      3.43 o
  -1   3   6       11.05        6.67      3.05 o
   1   3   6      118.71      118.28      7.79 o
   3   3   6      433.63      441.54     13.38 o
   5   3   6     1183.14     1249.74     32.53 o
   7   3   6      967.63      918.45     19.30 o
   9   3   6       56.14       65.14      5.45 o
  11   3   6       94.02       97.63      7.55 o
  13   3   6      234.72      176.55      9.71 o
  15   3   6      732.40      690.37     28.80 o
  17   3   6      390.27      363.76     21.04 o
  19   3   6        3.72        3.94      4.55 o
  21   3   6       96.33       91.57      7.98 o
  23   3   6       16.41        5.43      4.46 o
  25   3   6       58.20       53.56      6.33 o
  27   3   6        3.75        3.40      4.25 o
  29   3   6       11.33       20.58      5.49 o
 -28   4   6        1.01        2.15      3.42 o
 -26   4   6       14.47       12.25      4.45 o
 -24   4   6       32.48       23.83      7.54 o
 -22   4   6      117.76      114.94     10.46 o
 -20   4   6      294.43      338.71     17.74 o
 -18   4   6      747.97      752.76     26.72 o
 -16   4   6      106.42       95.74     14.92 o
 -14   4   6        1.83        5.20      6.69 o
 -12   4   6        0.32        3.40      8.05 o
 -10   4   6       18.93       14.09      7.12 o
  -8   4   6       37.11       28.69      7.23 o
  -6   4   6      238.93      278.97     20.29 o
  -4   4   6      107.90      109.98     14.53 o
  -2   4   6       71.85       72.61     16.26 o
   0   4   6       79.55       74.09      9.87 o
   2   4   6       69.88       57.20     10.85 o
   4   4   6       24.55       24.49      9.06 o
   6   4   6       26.22       29.14      9.19 o
   8   4   6     1928.47     2018.00     77.55 o
  10   4   6      496.33      497.57     19.99 o
  12   4   6      227.11      238.28     15.94 o
  14   4   6        0.49        3.52      4.37 o
  16   4   6       31.96       27.25      6.24 o
  18   4   6        4.68        7.69      4.08 o
  20   4   6       71.77       96.19      7.08 o
  22   4   6       76.09       75.12      7.04 o
 -19   5   6       11.00        9.42      4.32 o
 -17   5   6       56.92       47.38      6.60 o
 -15   5   6      172.91      143.55     10.88 o
 -13   5   6      243.25      212.88     11.66 o
 -11   5   6      115.92       93.17     11.09 o
  -9   5   6       64.25       72.33     10.32 o
  -7   5   6     1222.66     1397.90     61.79 o
  -5   5   6      391.76      490.19     36.87 o
  -3   5   6      176.32      179.07     22.04 o
  -1   5   6      260.93      289.06     29.64 o
   1   5   6      158.79      218.62     25.34 o
   3   5   6       19.09       17.44      9.19 o
   5   5   6        7.94        6.46      4.84 o
   7   5   6        0.03        2.17      4.85 o
   9   5   6       14.00        4.41      4.51 o
  11   5   6        1.14        1.80      3.92 o
  13   5   6        7.42        6.54      4.15 o
 -39   1   7       79.61       87.53      5.89 o
 -37   1   7        8.31        9.12      3.48 o
 -35   1   7     1033.06     1131.86     28.10 o
 -33   1   7       45.04       33.28      4.55 o
 -31   1   7        3.12        8.40      3.95 o
 -29   1   7       10.63        6.44      3.79 o
 -27   1   7      158.42      159.72      7.89 o
 -25   1   7      286.59      276.03      9.18 o
 -23   1   7      129.33      121.82      5.68 o
 -21   1   7     1045.45     1065.35     18.22 o
 -19   1   7      127.09      126.89      5.28 o
 -17   1   7        3.05        7.28      2.44 o
 -15   1   7        0.47        3.00      1.76 o
 -13   1   7        0.16        1.43      1.47 o
 -11   1   7      212.23      182.15      4.14 o
  -9   1   7        7.62       11.31      1.16 o
  -7   1   7     3786.34     4185.48     28.02 o
  -5   1   7     3447.14     2990.42     17.06 o
  -3   1   7     9393.61     9272.45     65.86 o
  -1   1   7     4066.14     4109.10     35.98 o
   1   1   7       49.96       47.03      3.10 o
   3   1   7     1692.95     1766.08     15.72 o
   5   1   7     3903.09     3919.63     29.25 o
   7   1   7    12590.90    13211.75     92.36 o
   9   1   7      178.46      161.40      5.52 o
  11   1   7       62.86       79.78      5.93 o
  13   1   7        2.95       12.19      2.62 o
  15   1   7       25.84       23.29      4.25 o
  17   1   7      230.14      195.94      8.56 o
  19   1   7      556.68      547.47     13.02 o
  21   1   7     4011.88     3361.27     75.31 o
  23   1   7     2092.97     2062.51     35.40 o
  25   1   7       45.26       29.08      6.55 o
  27   1   7      220.58      277.57     12.24 o
  29   1   7      305.41      333.05     12.01 o
  31   1   7      105.85      125.20      7.14 o
  33   1   7        0.29        2.48      2.35 o
 -36   2   7        0.87        2.28      3.20 o
 -34   2   7      149.57      162.61     11.76 o
 -32   2   7      114.34       96.69      9.08 o
 -30   2   7      329.15      274.66     15.52 o
 -28   2   7      323.49      284.35     17.74 o
 -26   2   7       25.78       25.27      6.87 o
 -24   2   7       26.91       16.00      3.86 o
 -22   2   7     2277.95     2127.61     30.05 o
 -20   2   7      320.44      237.88      8.68 o
 -18   2   7      695.43      670.13     16.35 o
 -16   2   7      407.64      364.09     12.97 o
 -14   2   7      200.12      243.50      8.54 o
 -12   2   7     2553.15     2771.09     25.83 o
 -10   2   7     2080.80     2179.05     27.87 o
  -8   2   7       20.48        5.81      2.29 o
  -6   2   7       58.78       57.57      3.48 o
  -4   2   7        1.62        7.44      2.11 o
  -2   2   7        7.50        4.51      2.11 o
   0   2   7        1.05        5.92      2.47 o
   2   2   7      690.60      714.83     15.34 o
   4   2   7     2498.43     2580.39     36.52 o
   6   2   7        6.68       11.50      4.28 o
   8   2   7     8715.03     9258.80     82.34 o
  10   2   7      182.64      235.31     12.45 o
  12   2   7       93.06       98.62      8.60 o
  14   2   7       11.89       19.16      3.45 o
  16   2   7       13.46        8.07      3.51 o
  18   2   7        7.18        6.25      3.10 o
  20   2   7      674.17      556.05     17.63 o
  22   2   7       16.50        2.72      4.57 o
  24   2   7       31.29       31.12      5.83 o
  26   2   7       56.24       51.66      5.71 o
  28   2   7      259.52      238.11     10.61 o
  30   2   7      185.55      180.32      7.63 o
  32   2   7       51.89       41.03      5.05 o
 -33   3   7       60.65       55.61      6.80 o
 -31   3   7       86.74       87.47      8.17 o
 -29   3   7       82.89       69.24      7.70 o
 -27   3   7        2.88        2.40      5.29 o
 -25   3   7       41.72       28.21      6.66 o
 -23   3   7        0.31        5.71      5.03 o
 -21   3   7     8705.83     8711.36     85.92 o
 -19   3   7       44.97       51.74      6.64 o
 -17   3   7        1.67        5.38      3.34 o
 -15   3   7       15.14       14.68      4.11 o
 -13   3   7        3.89        5.51      2.67 o
 -11   3   7        4.86        4.23      2.46 o
  -9   3   7       15.60       21.22      2.95 o
  -7   3   7       50.16       51.57      4.17 o
  -5   3   7      402.72      358.60      9.96 o
  -3   3   7      358.32      368.63     11.44 o
  -1   3   7      397.66      397.99     12.18 o
   1   3   7      536.35      522.97     13.17 o
   3   3   7      669.85      642.69     15.30 o
   5   3   7      320.17      311.16     10.88 o
   7   3   7     3912.25     3721.40     52.27 o
   9   3   7     1496.63     1349.64     27.71 o
  11   3   7     1266.12     1118.49     27.32 o
  13   3   7     1320.73     1264.56     47.56 o
  15   3   7     1116.31     1133.83     36.99 o
  17   3   7      501.73      535.91     25.22 o
  19   3   7       60.41       71.76      7.72 o
  21   3   7       66.47       80.53      7.99 o
  23   3   7       29.98       29.87      5.18 o
  25   3   7        1.17        0.97      4.09 o
  27   3   7       88.95       76.17      7.02 o
  29   3   7      192.84      190.11     11.19 o
 -28   4   7        5.46        0.20      5.57 o
 -26   4   7        6.74        2.23      4.55 o
 -24   4   7        1.43        1.62      4.54 o
 -22   4   7        8.50        3.43      5.10 o
 -20   4   7       73.57       71.14      9.58 o
 -18   4   7      165.90      183.74     13.42 o
 -16   4   7      184.31      219.07     20.07 o
 -14   4   7      106.94      123.05     16.49 o
 -12   4   7       20.20       28.18      7.98 o
 -10   4   7      151.73      182.06     15.47 o
  -8   4   7      869.29      940.76     32.26 o
  -6   4   7       13.14       19.42      7.53 o
  -4   4   7       18.74       23.46      9.15 o
  -2   4   7        9.92       23.63      9.11 o
   0   4   7       17.19       10.95      6.97 o
   2   4   7      245.18      244.54     16.80 o
   4   4   7      694.80      798.95     43.57 o
   6   4   7     1499.58     1743.88     54.61 o
   8   4   7     1099.47     1208.41     45.28 o
  10   4   7       96.46      112.46      9.56 o
  12   4   7        1.95        6.76      5.64 o
  14   4   7        7.43        9.89      4.54 o
  16   4   7        7.79       10.80      4.35 o
  18   4   7        4.78        5.32      3.45 o
  20   4   7      270.90      356.11     12.61 o
  22   4   7      726.46      817.64     34.69 o
 -17   5   7       17.79       19.87      5.76 o
 -15   5   7        0.56        0.25      4.17 o
 -13   5   7        7.18        2.00      3.48 o
 -11   5   7        0.14        4.84      5.22 o
  -9   5   7      138.39      148.79     19.17 o
  -7   5   7       29.97       24.20     10.41 o
  -5   5   7       12.81        1.32      9.27 o
  -3   5   7      105.46      159.19     19.48 o
  -1   5   7      100.16       99.09     18.46 o
   1   5   7       22.07       15.18     10.14 o
   3   5   7        5.60        2.52      4.15 o
   5   5   7       16.73        7.92      7.94 o
   7   5   7      200.85      148.09     18.71 o
   9   5   7        2.76        3.84      4.28 o
  11   5   7        2.40        0.19      4.11 o
  13   5   7        2.84        6.14      5.17 o
 -40   0   8      302.30      288.17     27.19 o
 -38   0   8       92.89       85.97      7.62 o
 -36   0   8     3430.95     3896.50     62.85 o
 -34   0   8      101.73      114.84     13.74 o
 -32   0   8        8.18        5.27      4.80 o
 -30   0   8       93.43       71.80     11.12 o
 -28   0   8      327.72      299.70     17.51 o
 -26   0   8      217.52      199.59      6.56 o
 -24   0   8       34.95       61.77     12.24 o
 -22   0   8      760.41      794.49     24.52 o
 -20   0   8     1666.33     1804.68     40.86 o
 -18   0   8     1557.41     1558.43     27.60 o
 -16   0   8     1950.55     1832.91     43.06 o
 -14   0   8     5384.31     4964.08     43.93 o
 -12   0   8     9854.96     9821.64     50.56 o
 -10   0   8     1040.79     1269.49     46.36 o
  -8   0   8    49250.45    43619.36    254.75 o
  -6   0   8    31594.26    29552.09    150.71 o
  -4   0   8    22123.85    20920.13    351.46 o
  -2   0   8     3498.05     3779.71    100.31 o
   0   0   8     6391.08     5889.94    127.29 o
   2   0   8    23516.26    23499.33    112.06 o
   4   0   8    15377.03    15293.35    123.90 o
   6   0   8     1831.28     1776.42     44.82 o
   8   0   8      529.27      628.23     42.28 o
  10   0   8     2555.57     2871.54     21.08 o
  12   0   8     3695.26     4035.23     62.19 o
  14   0   8     4241.69     4595.36     74.50 o
  16   0   8     3571.51     3903.60     45.94 o
  18   0   8     2295.78     2322.11     70.14 o
  20   0   8     1313.78     1177.32     30.20 o
  22   0   8      543.51      551.73     17.83 o
  24   0   8      350.34      402.25     23.29 o
  26   0   8     1473.71     1648.99     32.75 o
  28   0   8     2199.87     2400.60     49.92 o
  30   0   8     1336.51     1404.25     30.59 o
  32   0   8      291.50      302.94     17.52 o
  34   0   8        3.17        3.96      4.26 o
 -39   1   8        0.00        2.03      2.95 o
 -37   1   8       58.79       54.40      5.11 o
 -35   1   8      313.58      334.48     12.93 o
 -33   1   8      299.43      286.37     12.05 o
 -31   1   8      284.21      272.26     12.39 o
 -29   1   8      223.64      205.13     11.92 o
 -27   1   8      130.72      126.14      6.39 o
 -25   1   8        0.52        2.78      2.82 o
 -23   1   8       14.38       21.36      3.67 o
 -21   1   8      438.31      348.13      9.30 o
 -19   1   8     1212.20     1083.44     17.42 o
 -17   1   8      340.99      269.24      8.32 o
 -15   1   8       96.19      125.14      4.67 o
 -13   1   8     1739.34     1756.30     16.75 o
 -11   1   8     3538.27     3533.14     22.06 o
  -9   1   8      193.74      189.24      4.86 o
  -7   1   8     5339.31     5051.25     23.81 o
  -5   1   8      171.85      179.16      3.96 o
  -3   1   8       28.48       32.83      1.99 o
  -1   1   8      455.06      410.95      8.14 o
   1   1   8     1481.34     1488.09     15.31 o
   3   1   8       14.31       19.00      2.47 o
   5   1   8    11007.55    11882.78     66.23 o
   7   1   8    24263.09    27221.04    127.24 o
   9   1   8     1608.16     1707.39     20.46 o
  11   1   8     1834.06     1857.94     24.16 o
  13   1   8     2131.75     2280.50     28.36 o
  15   1   8     1090.05     1173.74     27.98 o
  17   1   8      240.17      216.38      7.43 o
  19   1   8       74.09       78.51      5.10 o
  21   1   8      286.33      241.66      8.79 o
  23   1   8       90.74      104.65      7.46 o
  25   1   8       18.35       18.40      4.84 o
  27   1   8       32.29       32.31      5.04 o
  29   1   8      156.73      157.72      8.09 o
  31   1   8      151.43      147.62      7.59 o
  33   1   8      122.91      134.44      7.43 o
 -38   2   8        0.02        1.84      5.66 o
 -36   2   8      235.32      219.00     10.56 o
 -34   2   8       14.77       15.50      5.54 o
 -32   2   8        0.26        3.48      5.35 o
 -30   2   8        3.29        5.60      4.42 o
 -28   2   8        3.28       13.41      4.91 o
 -26   2   8      350.59      342.75     14.52 o
 -24   2   8      469.92      389.22     12.76 o
 -22   2   8       68.29       71.72      4.69 o
 -20   2   8      399.20      364.97     10.77 o
 -18   2   8        4.02        5.03      2.97 o
 -16   2   8        0.65        1.03      3.16 o
 -14   2   8       44.76       31.66      3.21 o
 -12   2   8      351.03      293.70      8.66 o
 -10   2   8     1949.52     1766.91     27.37 o
  -8   2   8       34.91       79.95      4.25 o
  -6   2   8     1423.96     1541.88     17.56 o
  -4   2   8      662.10      734.89     10.87 o
  -2   2   8       70.79       87.73      5.24 o
   0   2   8      213.27      194.99      7.23 o
   2   2   8     1575.09     1532.25     24.42 o
   4   2   8     2472.22     2491.73     31.66 o
   6   2   8    12591.77    12797.22    100.05 o
   8   2   8      666.59      634.60     19.60 o
  10   2   8      241.58      260.87     13.52 o
  12   2   8      907.46      919.22     32.42 o
  14   2   8      396.87      376.60     16.51 o
  16   2   8       20.89       20.84      3.55 o
  18   2   8      942.88      908.86     27.32 o
  20   2   8     2460.21     2300.73     36.51 o
  22   2   8     1215.80     1273.80     26.54 o
  24   2   8      843.69      851.28     23.25 o
  26   2   8      209.49      217.97     10.27 o
  28   2   8       31.87       32.08      4.42 o
  30   2   8       38.10       37.85      3.76 o
  32   2   8      232.23      232.66     17.09 o
 -33   3   8        0.33        0.63      3.28 o
 -31   3   8       22.94       22.68      5.34 o
 -29   3   8       40.65       36.02      5.92 o
 -27   3   8        1.32       11.13      5.83 o
 -25   3   8      316.94      298.16     16.04 o
 -23   3   8      374.60      344.71     17.84 o
 -21   3   8      241.62      225.33     15.21 o
 -19   3   8      278.07      257.06     15.59 o
 -17   3   8      215.59      212.51     10.81 o
 -15   3   8      388.71      378.66     11.45 o
 -13   3   8      654.47      647.59     12.90 o
 -11   3   8      414.76      424.63     10.35 o
  -9   3   8       45.13       18.21      2.92 o
  -7   3   8     1334.62      974.22     20.13 o
  -5   3   8     1484.10     1564.09     30.16 o
  -3   3   8     1266.42     1352.34     34.25 o
  -1   3   8      425.65      490.21     13.70 o
   1   3   8       43.49       44.54      4.61 o
   3   3   8       23.97       20.50      3.64 o
   5   3   8      399.48      359.31     11.76 o
   7   3   8      456.23      421.13     12.10 o
   9   3   8      188.38      195.10      9.61 o
  11   3   8      682.92      699.36     18.94 o
  13   3   8      898.43      877.02     32.60 o
  15   3   8      727.92      710.05     28.68 o
  17   3   8      410.32      373.89     21.02 o
  19   3   8       60.09       28.22      7.08 o
  21   3   8       81.55      109.83      8.39 o
  23   3   8       18.52       28.48      5.39 o
  25   3   8        4.72        9.02      5.74 o
  27   3   8        3.09        5.34      3.42 o
 -28   4   8        1.08        4.92      5.74 o
 -26   4   8      106.59      102.99      8.41 o
 -24   4   8      172.82      163.16     11.63 o
 -22   4   8        1.74        1.03      5.36 o
 -20   4   8      107.96       92.97     10.47 o
 -18   4   8      151.27      150.22     12.11 o
 -16   4   8      478.69      569.47     30.67 o
 -14   4   8      692.99      745.67     47.28 o
 -12   4   8      648.21      682.36     33.23 o
 -10   4   8      534.56      545.61     21.98 o
  -8   4   8      229.16      275.99     15.72 o
  -6   4   8        4.30       15.63      6.39 o
  -4   4   8       27.14       40.13      8.80 o
  -2   4   8        2.23        4.73      5.21 o
   0   4   8        0.01        0.05      5.98 o
   2   4   8       47.15       57.71      8.38 o
   4   4   8      365.72      419.81     25.31 o
   6   4   8     1439.30     1542.40     51.73 o
   8   4   8      423.89      453.25     28.32 o
  10   4   8        0.02        0.05      5.36 o
  12   4   8       68.14       61.07      9.54 o
  14   4   8       37.30       23.07      6.01 o
  16   4   8        0.01        2.65      3.83 o
  18   4   8        0.05        6.02      3.34 o
  20   4   8       23.97       28.64      4.83 o
  22   4   8        8.52        4.92      5.84 o
 -17   5   8       11.08       12.76     11.91 o
 -15   5   8        0.03        5.99      5.34 o
 -13   5   8       12.89       20.43      5.49 o
 -11   5   8        0.02        3.33      4.89 o
  -9   5   8      353.00      424.03     30.78 o
  -7   5   8      497.12      503.49     36.52 o
  -5   5   8        5.90        4.85      9.74 o
  -3   5   8        4.39        1.74      9.02 o
  -1   5   8        4.92        4.05      8.10 o
   1   5   8       20.10       12.70      9.27 o
   3   5   8       54.22       40.77      7.90 o
   5   5   8      154.43      163.76     26.09 o
   7   5   8        0.06        7.18      4.02 o
   9   5   8        0.13        0.05      4.03 o
  11   5   8       13.27        9.20      6.40 o
 -39   1   9      164.39      147.59      6.98 o
 -37   1   9       10.86        9.96      3.38 o
 -35   1   9      534.43      541.49     15.53 o
 -33   1   9      352.52      345.18     13.42 o
 -31   1   9      389.06      369.12     14.98 o
 -29   1   9      281.74      287.73     12.20 o
 -27   1   9      158.02      155.74      8.34 o
 -25   1   9       28.53       22.93      3.30 o
 -23   1   9      514.36      503.25     10.85 o
 -21   1   9       31.24       26.19      3.22 o
 -19   1   9       55.06       59.34      4.25 o
 -17   1   9      783.59      885.99     14.78 o
 -15   1   9     1212.97     1354.35     15.63 o
 -13   1   9       22.34        2.42      1.75 o
 -11   1   9     2361.36     2153.76     26.61 o
  -9   1   9    25784.32    25378.18    212.46 o
  -7   1   9     2687.23     2612.15     17.10 o
  -5   1   9      555.31      566.44      7.93 o
  -3   1   9      200.53      299.61      9.10 o
  -1   1   9     1077.62     1276.58     13.87 o
   1   1   9     2626.34     2728.22     22.23 o
   3   1   9     1422.04     1400.69     18.77 o
   5   1   9      315.72      411.50      8.57 o
   7   1   9     1981.92     1896.06     21.06 o
   9   1   9     3652.98     3642.46     30.78 o
  11   1   9     1027.55     1091.60     19.43 o
  13   1   9       32.58       34.74      4.74 o
  15   1   9      815.76      798.78     23.66 o
  17   1   9     1134.10     1151.18     26.74 o
  19   1   9     6312.07     5976.34     97.53 o
  21   1   9      250.35      239.04     11.90 o
  23   1   9      261.46      262.13     13.51 o
  25   1   9      160.53      153.49      8.86 o
  27   1   9      143.88      147.30      8.41 o
  29   1   9       65.45       65.62      5.14 o
  31   1   9        0.85        4.63      3.07 o
  33   1   9        4.35        6.38      4.21 o
 -38   2   9       15.67       10.74      4.30 o
 -36   2   9       31.79       25.47      4.39 o
 -34   2   9        0.83        0.02      4.75 o
 -32   2   9        6.37        5.52      4.43 o
 -30   2   9       29.55       27.80      5.54 o
 -28   2   9      223.58      216.89     11.18 o
 -26   2   9      308.04      260.86     11.73 o
 -24   2   9     2011.28     1786.49     51.45 o
 -22   2   9      358.51      342.83      9.63 o
 -20   2   9        3.89        1.92      3.08 o
 -18   2   9       21.35       18.21      3.13 o
 -16   2   9        1.83        3.95      3.07 o
 -14   2   9       20.27       26.42      4.00 o
 -12   2   9       94.82      140.44      5.02 o
 -10   2   9       10.17       12.86      2.30 o
  -8   2   9     9020.15     9980.88     88.13 o
  -6   2   9     2609.13     2820.52     24.54 o
  -4   2   9      328.05      391.18      9.46 o
  -2   2   9      208.50      234.17      7.62 o
   0   2   9     1062.47     1196.33     18.55 o
   2   2   9     2293.05     2629.79     32.45 o
   4   2   9     1596.88     1757.34     27.54 o
   6   2   9      477.73      467.29     14.37 o
   8   2   9        5.67        6.83      4.32 o
  10   2   9      104.66      100.04      9.22 o
  12   2   9      176.30      165.02      7.95 o
  14   2   9       39.12       29.67      3.59 o
  16   2   9       33.28       47.90      4.57 o
  18   2   9      136.03      152.96     10.21 o
  20   2   9     1077.22      877.86     24.53 o
  22   2   9      332.42      339.33     13.77 o
  24   2   9      197.09      219.34     11.80 o
  26   2   9      153.84      164.61      8.48 o
  28   2   9       58.57       61.90      6.12 o
  30   2   9        0.49        2.39      3.19 o
 -33   3   9        0.13        0.15      3.89 o
 -31   3   9        1.82        7.79      3.99 o
 -29   3   9       31.60       47.51      6.86 o
 -27   3   9      110.32      131.68     10.40 o
 -25   3   9       82.85       71.83      8.80 o
 -23   3   9     1633.08     1709.60     38.58 o
 -21   3   9     1017.35      987.16     29.32 o
 -19   3   9        0.06        4.82      5.82 o
 -17   3   9      173.61      144.45      7.90 o
 -15   3   9      225.80      201.75      8.74 o
 -13   3   9        3.67        7.26      2.75 o
 -11   3   9      209.11      199.24      7.53 o
  -9   3   9      589.23      693.74     14.32 o
  -7   3   9     1044.20      972.53     15.95 o
  -5   3   9      273.32      296.16      9.73 o
  -3   3   9       47.54       61.08      6.12 o
  -1   3   9       65.90       73.30      5.35 o
   1   3   9      410.41      400.19     11.37 o
   3   3   9      432.79      438.32     12.98 o
   5   3   9      819.03      790.96     17.48 o
   7   3   9        0.05        5.10      3.20 o
   9   3   9      184.47      160.50      9.26 o
  11   3   9      576.79      566.16     19.76 o
  13   3   9      611.52      633.76     27.43 o
  15   3   9      172.66      185.91     14.69 o
  17   3   9        6.56        9.19      9.04 o
  19   3   9       44.90       34.64      6.72 o
  21   3   9       23.22       34.30      5.28 o
  23   3   9        9.42        4.91      4.35 o
  25   3   9       62.08       57.40      5.72 o
  27   3   9       33.40       31.06      5.39 o
 -28   4   9        9.85       13.23      4.56 o
 -26   4   9        1.40        3.73      5.53 o
 -24   4   9      107.59      135.88     14.34 o
 -22   4   9      175.31      231.47     13.96 o
 -20   4   9        2.38        4.11      6.15 o
 -18   4   9        3.46        7.59      6.34 o
 -16   4   9       15.50       13.61      8.71 o
 -14   4   9        0.83        8.05      9.91 o
 -12   4   9        0.17        0.07      6.24 o
 -10   4   9     1052.32      990.73     33.10 o
  -8   4   9      891.95      880.80     26.97 o
  -6   4   9        8.91       16.88      5.45 o
  -4   4   9       41.20       56.24      9.87 o
  -2   4   9        3.06       11.11      5.23 o
   0   4   9       52.76       57.10      8.03 o
   2   4   9      201.57      211.99     15.47 o
   4   4   9        3.14        3.45      7.48 o
   6   4   9        6.33       14.75     13.18 o
   8   4   9        8.58       21.49      8.52 o
  10   4   9       56.69       18.89     14.16 o
  12   4   9      138.57      117.61     15.61 o
  14   4   9       94.93       83.05      7.94 o
  16   4   9       24.90       24.82      4.05 o
  18   4   9       13.14       18.45      4.67 o
  20   4   9      492.05      571.63     19.84 o
 -17   5   9       32.99       28.03      7.13 o
 -15   5   9       33.41       38.37      7.49 o
 -13   5   9        3.97        1.29      4.13 o
 -11   5   9        4.69        5.15      4.29 o
  -9   5   9      933.99     1046.43     49.17 o
  -7   5   9       40.19       24.80     10.68 o
  -5   5   9        4.57        1.59      9.22 o
  -3   5   9        3.41        0.77     10.09 o
  -1   5   9       30.06       18.98     10.83 o
   1   5   9       51.47       45.87     12.60 o
   3   5   9      102.94       95.07     14.03 o
   5   5   9      248.98      250.79     37.33 o
   7   5   9      120.41       91.00      6.96 o
   9   5   9       93.73       66.29     16.98 o
  11   5   9       51.27       45.32      8.80 o
 -40   0  10        0.86        1.35      4.15 o
 -38   0  10     1999.45     2230.12     66.85 o
 -36   0  10       41.53       38.78      7.47 o
 -34   0  10      422.14      455.20     19.12 o
 -32   0  10      293.43      310.86     15.44 o
 -30   0  10       11.60        6.97      5.11 o
 -28   0  10      201.43      186.39      8.28 o
 -26   0  10      794.11      736.64     25.99 o
 -24   0  10     1302.44     1277.83     30.20 o
 -22   0  10     1515.20     1726.11     26.93 o
 -20   0  10     1261.07     1438.80     46.87 o
 -18   0  10     1083.36     1195.55     17.31 o
 -16   0  10      419.24      513.21     15.10 o
 -14   0  10        0.73        9.23      8.97 o
 -12   0  10     5647.68     5274.07     68.54 o
 -10   0  10    27904.46    29054.37    154.81 o
  -8   0  10     6524.24     7765.12     73.97 o
  -6   0  10     1902.97     1518.35     14.18 o
  -4   0  10     9492.86     9076.39    106.92 o
  -2   0  10    11567.92    11020.56    119.40 o
   0   0  10     7877.96     7725.44    101.00 o
   2   0  10     5228.57     5936.42     89.93 o
   4   0  10     4105.82     4892.75     43.76 o
   6   0  10     7026.19     7890.69    110.27 o
   8   0  10     5839.75     6325.13     44.21 o
  10   0  10     1125.15     1292.53     35.78 o
  12   0  10      594.01      585.28     19.20 o
  14   0  10     3995.66     4189.17     74.26 o
  16   0  10     3532.30     3564.72     69.09 o
  18   0  10    12549.44    12307.88     86.05 o
  20   0  10     2229.13     2309.46     50.32 o
  22   0  10       24.82       39.44     10.57 o
  24   0  10      260.21      308.46     11.83 o
  26   0  10        8.54        6.80      6.20 o
  28   0  10      182.46      217.85     13.21 o
  30   0  10      578.46      632.76     20.22 o
  32   0  10      560.96      540.95     18.32 o
 -39   1  10       57.13       42.51      3.75 o
 -37   1  10       68.84       79.82      5.65 o
 -35   1  10       18.52       13.92      4.03 o
 -33   1  10        6.43        8.11      4.13 o
 -31   1  10       13.07       10.39      4.27 o
 -29   1  10      304.05      280.07     13.82 o
 -27   1  10      477.71      491.91     11.94 o
 -25   1  10        2.83        4.63      2.65 o
 -23   1  10      496.12      533.16     14.42 o
 -21   1  10      399.18      398.16     11.10 o
 -19   1  10     1751.05     1830.56     23.08 o
 -17   1  10     1190.73     1215.84     19.69 o
 -15   1  10       18.07       23.01      2.79 o
 -13   1  10       68.39       55.11      3.31 o
 -11   1  10       20.59       42.89      2.51 o
  -9   1  10      452.27      443.04      6.44 o
  -7   1  10     2432.28     2643.79     19.14 o
  -5   1  10     5494.16     5672.02     32.98 o
  -3   1  10     9330.66     9528.38    118.90 o
  -1   1  10     4819.81     5126.55     32.56 o
   1   1  10       31.03       38.07      3.38 o
   3   1  10       85.05      129.45      6.46 o
   5   1  10    26383.21    27631.65    246.05 o
   7   1  10     2776.68     2994.44     27.82 o
   9   1  10      298.44      328.16      9.27 o
  11   1  10      132.77      144.64      7.59 o
  13   1  10      364.18      383.65     12.18 o
  15   1  10      359.43      382.33     11.09 o
  17   1  10       30.49       15.51      3.40 o
  19   1  10     2143.92     1996.97     36.43 o
  21   1  10      250.40      261.21     11.91 o
  23   1  10      413.77      428.97     14.39 o
  25   1  10      644.29      657.09     17.54 o
  27   1  10      535.00      560.64     15.21 o
  29   1  10      321.21      339.13     11.81 o
  31   1  10       19.11        7.59      3.24 o
 -38   2  10       61.99       52.61      6.10 o
 -36   2  10        0.15        3.77      3.76 o
 -34   2  10       25.71       28.41      4.76 o
 -32   2  10       36.32       41.00      6.62 o
 -30   2  10        0.36        0.48      4.58 o
 -28   2  10        4.07        2.16      3.47 o
 -26   2  10       14.87       15.02      4.85 o
 -24   2  10     3250.39     3084.10     78.15 o
 -22   2  10       17.74       16.80      3.13 o
 -20   2  10       62.19       59.92      4.63 o
 -18   2  10       46.34       32.74      3.39 o
 -16   2  10        7.03        7.52      3.25 o
 -14   2  10      292.59      281.38     10.39 o
 -12   2  10       31.42       30.89      3.53 o
 -10   2  10       45.40       70.08      4.72 o
  -8   2  10      102.47      125.51      4.69 o
  -6   2  10      286.01      308.92      8.62 o
  -4   2  10     1151.99     1179.69     15.45 o
  -2   2  10     2458.88     2508.99     25.79 o
   0   2  10     2615.09     2824.14     40.07 o
   2   2  10      743.17      880.03     18.45 o
   4   2  10     7865.01     7910.53     66.62 o
   6   2  10     1933.88     1791.83     29.36 o
   8   2  10      216.20      181.93     12.09 o
  10   2  10        9.20       11.86      3.77 o
  12   2  10      304.33      272.99     11.11 o
  14   2  10      687.79      627.54     14.71 o
  16   2  10      725.41      644.18     15.00 o
  18   2  10        1.00       21.23      4.56 o
  20   2  10      354.55      326.53     14.97 o
  22   2  10        2.00        2.71      5.30 o
  24   2  10      192.25      208.15     13.19 o
  26   2  10      235.36      272.58     11.71 o
  28   2  10      109.80      120.67      7.42 o
  30   2  10       94.69       99.79      6.26 o
 -33   3  10       42.43       42.47      5.60 o
 -31   3  10        9.23       10.68      4.25 o
 -29   3  10       28.99       33.30      6.05 o
 -27   3  10       43.39       46.68      6.98 o
 -25   3  10       20.28       19.34      6.20 o
 -23   3  10      160.70      146.78     12.18 o
 -21   3  10      216.56      218.13     14.54 o
 -19   3  10      700.03      689.54     24.75 o
 -17   3  10      773.26      706.97     17.96 o
 -15   3  10      412.56      352.96     11.43 o
 -13   3  10      142.41      139.51      6.93 o
 -11   3  10       87.52      117.97      6.40 o
  -9   3  10      212.77      226.09      8.24 o
  -7   3  10      272.06      214.86      7.83 o
  -5   3  10        6.41        6.73      3.50 o
  -3   3  10      123.37      104.43      7.33 o
  -1   3  10      215.46      180.24      8.24 o
   1   3  10       67.57       68.80      5.02 o
   3   3  10      554.73      529.92     14.54 o
   5   3  10      381.21      355.85     13.02 o
   7   3  10       63.99       73.44      5.65 o
   9   3  10        3.47        1.24      3.57 o
  11   3  10       30.79       27.85      7.80 o
  13   3  10       37.68       35.78      9.28 o
  15   3  10       61.74       52.75      8.19 o
  17   3  10       50.87       10.45      8.15 o
  19   3  10      814.54     1049.38     28.41 o
  21   3  10      229.77      248.65     11.23 o
  23   3  10      106.39       93.95      8.51 o
  25   3  10       38.37       35.77      6.38 o
  27   3  10       12.78       13.68      3.64 o
 -28   4  10        0.32        2.69      4.18 o
 -26   4  10       76.01       63.61      9.10 o
 -24   4  10      799.86      898.54     36.34 o
 -22   4  10      103.27       87.15      9.73 o
 -20   4  10      204.46      217.38     17.29 o
 -18   4  10      241.19      229.30     14.80 o
 -16   4  10      160.73      133.06     16.30 o
 -14   4  10       14.71        6.24      5.77 o
 -12   4  10      182.61      214.11     15.36 o
 -10   4  10      127.18      152.70     14.06 o
  -8   4  10       32.67       42.29      8.05 o
  -6   4  10      104.18      112.43     11.15 o
  -4   4  10        9.80        6.70      9.08 o
  -2   4  10       12.02       11.82      6.20 o
   0   4  10       31.61       28.89      5.77 o
   2   4  10       37.06       57.55      8.72 o
   4   4  10      597.47      611.03     25.56 o
   6   4  10      807.54      849.80     39.29 o
   8   4  10      241.43      239.23     25.97 o
  10   4  10      104.11       74.96     12.43 o
  12   4  10       71.49       65.81      8.14 o
  14   4  10       65.45       57.38      6.46 o
  16   4  10       34.75       37.66      4.62 o
  18   4  10       64.71       65.17      6.59 o
  20   4  10        8.43        5.27      2.47 o
 -17   5  10        4.16        6.61      4.80 o
 -15   5  10        3.02        5.37      5.62 o
 -13   5  10      166.38      150.66     11.53 o
 -11   5  10      408.41      373.34     56.72 o
  -9   5  10       82.69       76.73     13.34 o
  -7   5  10       10.38        7.26      9.39 o
  -5   5  10        5.27        2.26      9.47 o
  -3   5  10        9.73        5.47      8.45 o
  -1   5  10       20.55        6.93      7.93 o
   1   5  10       43.27       44.08     11.95 o
   3   5  10       48.31       49.31      7.16 o
   5   5  10       88.19       79.85      9.07 o
   7   5  10        0.27        0.07      5.24 o
   9   5  10        0.11        0.02      4.40 o
 -39   1  11      328.59      313.99     10.50 o
 -37   1  11       26.92       24.67      4.92 o
 -35   1  11       50.43       54.11      6.02 o
 -33   1  11        3.01        4.57      3.83 o
 -31   1  11      198.99      209.23     11.88 o
 -29   1  11      702.96      765.61     20.34 o
 -27   1  11      644.69      644.19     14.29 o
 -25   1  11      168.47      160.41      7.16 o
 -23   1  11       10.48        7.97      2.65 o
 -21   1  11       29.66       22.36      4.01 o
 -19   1  11      121.84      114.33      6.07 o
 -17   1  11      680.79      705.59     13.23 o
 -15   1  11     1711.97     1952.71     21.77 o
 -13   1  11      322.17      490.90      9.33 o
 -11   1  11    18145.00    19002.07     94.77 o
  -9   1  11     3877.78     3875.94     32.89 o
  -7   1  11     5535.92     5430.62     34.64 o
  -5   1  11     6574.72     6781.45     44.89 o
  -3   1  11     1870.63     2097.28     35.91 o
  -1   1  11       62.35       30.52      2.67 o
   1   1  11     1056.32      980.71     18.25 o
   3   1  11     2235.89     2767.10     32.12 o
   5   1  11       87.05       42.92      4.46 o
   7   1  11        3.11        0.51      2.73 o
   9   1  11       24.87       15.23      2.90 o
  11   1  11       86.52       89.38      7.24 o
  13   1  11       50.89       62.62      5.30 o
  15   1  11       25.44       29.46      4.87 o
  17   1  11      778.44      680.66     20.26 o
  19   1  11      216.59      217.52      9.24 o
  21   1  11      119.37      122.46      8.33 o
  23   1  11      195.61      224.01     10.70 o
  25   1  11      165.40      188.50      9.16 o
  27   1  11       37.99       34.11      4.82 o
  29   1  11        3.81        6.95      2.90 o
  31   1  11       41.88       46.35      4.77 o
 -38   2  11       16.34        9.34      5.37 o
 -36   2  11        1.08        5.49      5.33 o
 -34   2  11       37.07       35.61      5.12 o
 -32   2  11       73.26       85.37      8.12 o
 -30   2  11       83.74       67.07      8.54 o
 -28   2  11      510.50      477.08     18.36 o
 -26   2  11      360.18      372.72     13.90 o
 -24   2  11       18.27       20.51      3.53 o
 -22   2  11     1183.17     1151.02     23.60 o
 -20   2  11     1629.15     1589.88     23.40 o
 -18   2  11      907.34      846.03     15.45 o
 -16   2  11       10.06        8.64      3.38 o
 -14   2  11     1766.77     1758.58     36.66 o
 -12   2  11      964.87      982.79     17.13 o
 -10   2  11     5511.63     5792.10     41.75 o
  -8   2  11      125.74      132.91      6.23 o
  -6   2  11      249.92      275.30      8.02 o
  -4   2  11     1284.46     1325.88     17.68 o
  -2   2  11     2134.54     2240.41     29.25 o
   0   2  11       56.97      108.53      6.70 o
   2   2  11     5875.28     5350.63     71.17 o
   4   2  11     2390.72     2336.98     33.84 o
   6   2  11      455.00      462.30     15.33 o
   8   2  11       32.49       46.67      7.09 o
  10   2  11      177.72      153.29      8.03 o
  12   2  11      194.47      210.58      8.62 o
  14   2  11        0.36        3.99      3.09 o
  16   2  11      188.19      143.09      9.21 o
  18   2  11        4.36        2.63      4.12 o
  20   2  11       28.76       23.65      4.35 o
  22   2  11       77.94       71.55      8.54 o
  24   2  11       30.62       36.51      6.09 o
  26   2  11        0.35        6.99      3.36 o
  28   2  11        0.04        2.15      2.72 o
  30   2  11       37.07       32.55      6.98 o
 -33   3  11        1.34        2.79      4.52 o
 -31   3  11       12.29        7.95      3.57 o
 -29   3  11       17.86       20.04      4.55 o
 -27   3  11        0.02        0.74      5.34 o
 -25   3  11      382.99      411.49     18.63 o
 -23   3  11     1009.26      954.42     28.87 o
 -21   3  11       63.60       47.22      7.92 o
 -19   3  11       27.29       27.14      7.19 o
 -17   3  11        0.73        3.03      3.40 o
 -15   3  11      148.61      155.82      7.71 o
 -13   3  11      630.43      645.27     16.24 o
 -11   3  11      612.91      530.80     13.49 o
  -9   3  11      201.66      220.46      8.77 o
  -7   3  11       10.15       11.29      3.44 o
  -5   3  11       42.60       43.78      4.61 o
  -3   3  11       87.58      102.72      9.44 o
  -1   3  11      334.52      338.68     11.64 o
   1   3  11      829.57      825.09     19.14 o
   3   3  11     5246.17     4783.62     68.43 o
   5   3  11     1918.72     1697.93     28.78 o
   7   3  11      638.43      611.32     17.08 o
   9   3  11      182.14      186.35     11.74 o
  11   3  11       64.58       56.04      8.66 o
  13   3  11       50.98       36.46      6.82 o
  15   3  11       26.76        6.05      5.51 o
  17   3  11        1.54        0.12      6.33 o
  19   3  11        4.86        8.16      5.05 o
  21   3  11        0.12        0.01      3.89 o
  23   3  11        7.21        9.61      3.82 o
  25   3  11       31.70       44.43      6.06 o
 -28   4  11        0.19        1.55      3.71 o
 -26   4  11       41.53       39.02      8.16 o
 -24   4  11        1.32        9.58     10.80 o
 -22   4  11       48.38       68.37     43.00 o
 -20   4  11       29.63       36.55      8.63 o
 -18   4  11       68.86       78.90     13.67 o
 -16   4  11       93.36      101.99     15.12 o
 -14   4  11       13.48       16.73      8.33 o
 -12   4  11      423.96      439.87     33.13 o
 -10   4  11     1011.93      868.95     30.93 o
  -8   4  11        0.02        7.96      5.20 o
  -6   4  11       14.70       13.35      6.22 o
  -4   4  11       46.62       48.78     10.27 o
  -2   4  11      101.62      120.09     12.10 o
   0   4  11      175.32      191.73     13.08 o
   2   4  11       75.10       63.60      9.11 o
   4   4  11      178.49      166.43     13.61 o
   6   4  11       68.91       54.24      9.34 o
   8   4  11       20.56       22.51     16.21 o
  10   4  11        4.47        0.12      7.58 o
  12   4  11        0.29        0.05      6.61 o
  14   4  11        3.08        2.43      3.83 o
  16   4  11       68.68       91.74      7.23 o
  18   4  11      111.87      128.31      8.98 o
  20   4  11       89.79      107.39     13.22 o
 -15   5  11       42.56       49.22      8.82 o
 -13   5  11       22.27       23.96      5.68 o
 -11   5  11      171.59      204.98     19.80 o
  -9   5  11      191.59      181.58     20.97 o
  -7   5  11        0.62        1.07      8.82 o
  -5   5  11        3.31        0.87     10.93 o
  -3   5  11        0.73        0.15      9.79 o
  -1   5  11        0.39        3.18      8.50 o
   1   5  11        0.30        1.49      7.16 o
   3   5  11      222.72      200.49     30.20 o
   5   5  11        1.34        3.72      4.22 o
   7   5  11       13.03        3.88      4.20 o
 -40   0  12        1.17        1.19      4.80 o
 -38   0  12      199.09      236.59     18.45 o
 -36   0  12       17.41       20.60      8.42 o
 -34   0  12       50.72       44.13      8.95 o
 -32   0  12       59.87       54.55      8.51 o
 -30   0  12       51.87       55.73      8.30 o
 -28   0  12       13.34        8.28      4.34 o
 -26   0  12      118.37      115.07      8.20 o
 -24   0  12      475.70      495.42     17.18 o
 -22   0  12      265.87      287.20      7.62 o
 -20   0  12        2.94        3.20      7.89 o
 -18   0  12       21.57       19.86      5.67 o
 -16   0  12     1498.13     1580.21     30.53 o
 -14   0  12     9864.64    10005.87     90.05 o
 -12   0  12     2720.45     2637.09     40.57 o
 -10   0  12    12617.00    12671.29     90.85 o
  -8   0  12     1818.07     1743.00     22.50 o
  -6   0  12      745.11      705.72     19.21 o
  -4   0  12      870.52      917.99      8.38 o
  -2   0  12      763.36      761.70     20.44 o
   0   0  12     4645.66     4805.60     65.97 o
   2   0  12     1298.12     1349.45     33.77 o
   4   0  12       44.03       41.39     28.20 o
   6   0  12      904.70      901.20      9.78 o
   8   0  12        0.08        3.05      5.37 o
  10   0  12     1730.74     2014.75     37.85 o
  12   0  12     2736.41     3055.02     64.45 o
  14   0  12      917.14      991.17     16.26 o
  16   0  12    10333.16    10340.58    107.04 o
  18   0  12     2524.56     2714.49     43.00 o
  20   0  12      251.33      275.87     20.10 o
  22   0  12       89.72      100.93     14.39 o
  24   0  12      265.30      278.05     13.51 o
  26   0  12      121.64      121.36     10.55 o
  28   0  12        9.09        6.29      4.61 o
  30   0  12        2.28        2.51      2.80 o
 -39   1  12       14.53       11.17      3.86 o
 -37   1  12       13.42       18.91      3.74 o
 -35   1  12        0.07        3.45      3.88 o
 -33   1  12        0.22        2.26      3.70 o
 -31   1  12        1.98        2.23      4.16 o
 -29   1  12       33.94       28.46      4.67 o
 -27   1  12       32.14       31.74      3.48 o
 -25   1  12     1242.07     1264.05     18.57 o
 -23   1  12      696.85      632.53     19.60 o
 -21   1  12     1213.69     1201.09     21.63 o
 -19   1  12      831.52      848.06     16.78 o
 -17   1  12      179.34      199.56      7.28 o
 -15   1  12      107.27       80.25      4.66 o
 -13   1  12     2453.43     2452.18     28.98 o
 -11   1  12     1768.63     1882.02     19.92 o
  -9   1  12      312.60      337.81      6.67 o
  -7   1  12       21.96       27.49      2.57 o
  -5   1  12      804.86      882.23     12.90 o
  -3   1  12     1357.33     1326.73     25.87 o
  -1   1  12     1328.31     1285.75     14.43 o
   1   1  12       17.65       11.18      3.16 o
   3   1  12     4693.31     5346.81     50.29 o
   5   1  12     3604.53     4020.86     37.50 o
   7   1  12     1766.47     2002.27     29.49 o
   9   1  12      572.27      675.69     17.87 o
  11   1  12       81.44      107.68      7.74 o
  13   1  12        2.88        2.73      2.70 o
  15   1  12       31.10       20.27      4.37 o
  17   1  12     1075.17      942.25     18.94 o
  19   1  12      105.24       92.89      7.01 o
  21   1  12      237.52      248.46     11.49 o
  23   1  12      374.83      402.09     13.61 o
  25   1  12      240.63      250.97     10.52 o
  27   1  12       47.02       39.58      3.81 o
  29   1  12       77.06      137.34      6.73 o
  31   1  12      875.84      989.58     21.31 o
 -38   2  12        3.88        0.00      6.24 o
 -36   2  12        1.36        4.97      4.48 o
 -34   2  12        0.07        1.11      4.53 o
 -32   2  12       49.11       73.10      6.87 o
 -30   2  12      264.36      290.66     13.48 o
 -28   2  12       36.29       40.14      5.89 o
 -26   2  12     1501.40     1544.11     31.60 o
 -24   2  12      331.48      295.14     14.03 o
 -22   2  12      104.08       99.21      5.99 o
 -20   2  12      151.33      143.98      7.27 o
 -18   2  12      284.85      276.23      8.48 o
 -16   2  12      182.03      195.82      7.55 o
 -14   2  12      198.94      233.44      9.98 o
 -12   2  12     5415.05     5650.96     59.71 o
 -10   2  12      277.29      269.49      9.24 o
  -8   2  12       40.16       42.69      3.42 o
  -6   2  12       33.45       30.31      2.84 o
  -4   2  12      238.67      254.28      8.16 o
  -2   2  12      193.31      215.17      7.90 o
   0   2  12      472.02      471.91     13.64 o
   2   2  12     3208.48     3251.79     40.65 o
   4   2  12      768.13      744.79     19.39 o
   6   2  12       57.43       53.26      6.21 o
   8   2  12      598.85      554.41     19.97 o
  10   2  12     1264.13     1160.85     37.13 o
  12   2  12     1537.37     1493.70     23.65 o
  14   2  12     1399.51     1319.70     21.18 o
  16   2  12      163.62      225.26     11.68 o
  18   2  12      737.85      641.73     19.26 o
  20   2  12      309.75      270.06     11.97 o
  22   2  12       45.61       38.37      6.82 o
  24   2  12        0.29        3.42      4.68 o
  26   2  12        5.87        2.62      2.97 o
  28   2  12        2.20        7.08      4.41 o
 -33   3  12        3.96        3.45      5.02 o
 -31   3  12       11.40       13.62      3.68 o
 -29   3  12        8.66        8.42      4.32 o
 -27   3  12      388.81      391.93     15.19 o
 -25   3  12        0.06        3.26      5.64 o
 -23   3  12      107.18      113.63     10.68 o
 -21   3  12       80.95       90.31     10.03 o
 -19   3  12       77.44       81.51      9.76 o
 -17   3  12      100.30       92.40      8.47 o
 -15   3  12       85.50       68.74      5.23 o
 -13   3  12        1.39        4.32      3.59 o
 -11   3  12        9.79       45.52      4.72 o
  -9   3  12      228.36      250.44     10.96 o
  -7   3  12      393.73      405.41     13.39 o
  -5   3  12      216.50      211.36     10.30 o
  -3   3  12       17.59       12.23      3.89 o
  -1   3  12      107.43      110.79      7.39 o
   1   3  12        1.27        5.96      3.43 o
   3   3  12        0.01        2.57      3.49 o
   5   3  12      234.99      221.74     10.94 o
   7   3  12      195.92      189.04     12.58 o
   9   3  12       88.47       94.21     11.38 o
  11   3  12        7.67       13.31      6.27 o
  13   3  12        9.47        9.34      5.59 o
  15   3  12       22.50        6.59      6.16 o
  17   3  12      314.83      451.02     18.83 o
  19   3  12        1.64        6.69      4.62 o
  21   3  12       19.40       17.08      4.24 o
  23   3  12       43.16       43.97      5.11 o
  25   3  12       25.54       26.31      4.08 o
 -28   4  12       31.40       31.99      5.60 o
 -26   4  12      369.08      380.93     18.34 o
 -24   4  12      365.80      367.26     19.60 o
 -22   4  12       67.86       76.13     11.76 o
 -20   4  12        7.45        9.82      9.23 o
 -18   4  12        0.06        7.13      8.18 o
 -16   4  12        6.05        4.68      5.37 o
 -14   4  12       11.62       16.06      8.56 o
 -12   4  12      236.68      207.88     16.19 o
 -10   4  12      144.67      141.07     12.68 o
  -8   4  12        2.13        3.48      5.77 o
  -6   4  12        6.69        2.59      6.60 o
  -4   4  12        0.03        3.60      6.13 o
  -2   4  12      104.19      104.10     11.81 o
   0   4  12       53.36       61.53      7.42 o
   2   4  12      281.84      259.66     21.00 o
   4   4  12      226.21      193.15     15.36 o
   6   4  12      110.66      104.44     13.88 o
   8   4  12       16.63       12.05      9.67 o
  10   4  12       10.38        2.67      6.60 o
  12   4  12       41.55       28.75      7.84 o
  14   4  12       10.59        1.12      3.98 o
  16   4  12       13.67       20.57      4.72 o
  18   4  12       76.70       86.47      7.72 o
 -13   5  12      445.06      383.30     24.05 o
 -11   5  12      454.24      470.91     29.44 o
  -9   5  12        8.35        0.45      8.82 o
  -7   5  12       54.50       45.69     13.47 o
  -5   5  12       91.05      101.70     14.66 o
  -3   5  12       74.72       73.20     14.76 o
  -1   5  12       53.65       60.75     12.27 o
   1   5  12       71.82       76.75     14.29 o
   3   5  12        0.07        2.86      3.72 o
   5   5  12       27.74       30.11      6.66 o
 -39   1  13      339.67      292.69     12.63 o
 -37   1  13       62.44       46.71      6.33 o
 -35   1  13        5.99        9.38      4.00 o
 -33   1  13       88.66       99.01      7.45 o
 -31   1  13      154.02      184.25     10.21 o
 -29   1  13       76.10       85.78      6.78 o
 -27   1  13      317.24      328.40     10.80 o
 -25   1  13      457.34      467.29     11.53 o
 -23   1  13      604.87      635.09     12.36 o
 -21   1  13      772.75      749.74     20.31 o
 -19   1  13      646.91      642.23     15.04 o
 -17   1  13      385.60      411.61     10.20 o
 -15   1  13     1265.27     1223.88     16.85 o
 -13   1  13     7191.85     7574.10     96.41 o
 -11   1  13     5075.38     5643.81     40.81 o
  -9   1  13        3.90        2.42      1.84 o
  -7   1  13     1847.04     2022.76     20.89 o
  -5   1  13     3079.03     3201.87     28.58 o
  -3   1  13     1720.63     1686.36     30.92 o
  -1   1  13      965.39     1041.80     14.46 o
   1   1  13      108.62       69.71      4.31 o
   3   1  13     3673.06     3993.11     37.97 o
   5   1  13     3417.62     3575.24     33.55 o
   7   1  13     1539.97     1526.82     24.51 o
   9   1  13       10.48       11.59      3.12 o
  11   1  13      933.61      872.23     18.99 o
  13   1  13     1360.20     1232.92     29.11 o
  15   1  13     3771.63     3445.07     38.87 o
  17   1  13     2400.72     2338.70     33.48 o
  19   1  13      333.27      325.89     14.00 o
  21   1  13       39.82       29.49      4.69 o
  23   1  13       19.93       13.78      5.18 o
  25   1  13        6.30        3.43      3.29 o
  27   1  13        9.86       12.04      2.64 o
  29   1  13        1.53        6.35      2.67 o
 -38   2  13       38.78       32.05      7.95 o
 -36   2  13       41.94       37.06      5.36 o
 -34   2  13       23.85       32.33     12.56 o
 -32   2  13       20.10       28.24      5.36 o
 -30   2  13       46.24       46.78      6.08 o
 -28   2  13       70.38       74.56      7.08 o
 -26   2  13     1057.41     1084.49     25.12 o
 -24   2  13        2.36        3.30      3.63 o
 -22   2  13      692.25      669.63     16.27 o
 -20   2  13     1200.76     1183.62     19.22 o
 -18   2  13      513.01      500.22     12.82 o
 -16   2  13      346.55      336.65      9.17 o
 -14   2  13      476.36      536.41     18.11 o
 -12   2  13       94.41       91.83      7.11 o
 -10   2  13       51.26       80.02      6.26 o
  -8   2  13      270.88      314.01      9.37 o
  -6   2  13     1376.66     1391.24     22.67 o
  -4   2  13     1265.05     1311.98     18.75 o
  -2   2  13       54.90       46.28      3.68 o
   0   2  13      223.50      165.87      8.17 o
   2   2  13    10987.27    10557.97     94.09 o
   4   2  13     1545.32     1665.56     30.05 o
   6   2  13      207.33      243.86     10.16 o
   8   2  13       18.72       12.80      4.65 o
  10   2  13       80.47       72.29      5.81 o
  12   2  13      112.64      114.54      6.95 o
  14   2  13       42.31       16.40      4.28 o
  16   2  13      147.53       66.62      6.81 o
  18   2  13      223.15      230.70     11.40 o
  20   2  13      266.00      251.81     11.64 o
  22   2  13       94.14      109.16      8.16 o
  24   2  13        8.66       12.81      4.47 o
  26   2  13        3.61        0.60      2.88 o
  28   2  13        5.74        1.94      2.70 o
 -33   3  13       13.95       13.09      6.34 o
 -31   3  13      167.97      160.07      9.08 o
 -29   3  13      562.91      535.41     16.44 o
 -27   3  13     1009.50     1109.16     25.09 o
 -25   3  13       83.34       84.07      8.13 o
 -23   3  13      147.05      171.62     10.77 o
 -21   3  13       99.19       86.98      8.91 o
 -19   3  13       92.97       85.36      7.89 o
 -17   3  13       66.19       57.28      7.08 o
 -15   3  13        7.19        7.60      3.10 o
 -13   3  13       41.27       41.18      5.30 o
 -11   3  13        0.31        0.06      3.64 o
  -9   3  13       66.88       62.86      7.16 o
  -7   3  13      430.63      394.03     13.28 o
  -5   3  13     1042.02      929.24     35.70 o
  -3   3  13     1060.31     1009.90     24.58 o
  -1   3  13       82.90       94.13      7.48 o
   1   3  13     4286.94     3913.52     44.42 o
   3   3  13     1566.64     1316.00     43.74 o
   5   3  13      177.57      136.02      8.43 o
   7   3  13      122.46       91.32     10.88 o
   9   3  13      254.18      215.72     15.74 o
  11   3  13      469.31      496.04     23.56 o
  13   3  13      356.95      352.12     21.98 o
  15   3  13       24.36       17.88      5.57 o
  17   3  13        3.11        2.49      4.78 o
  19   3  13      141.42      163.65     10.36 o
  21   3  13      177.25      193.72     10.93 o
  23   3  13      104.18      109.64      9.69 o
 -28   4  13       34.07       24.65      6.98 o
 -26   4  13        2.03        2.97      4.90 o
 -24   4  13        1.37        3.41      5.70 o
 -22   4  13        2.00        4.54      7.25 o
 -20   4  13        0.89        7.44      8.60 o
 -18   4  13       61.01       77.40     11.96 o
 -16   4  13        5.12        8.75      5.59 o
 -14   4  13        4.28        5.19      5.85 o
 -12   4  13       37.04       39.00      8.24 o
 -10   4  13      259.70      244.91     16.54 o
  -8   4  13       38.50       13.03      7.60 o
  -6   4  13        0.28        4.76      6.81 o
  -4   4  13       26.64       22.47      5.66 o
  -2   4  13      104.91       95.95     10.62 o
   0   4  13      466.09      484.15     20.93 o
   2   4  13      565.81      577.15     25.06 o
   4   4  13      208.17      218.27     18.78 o
   6   4  13      233.21      240.17     19.59 o
   8   4  13      139.05      133.59     14.53 o
  10   4  13       30.21       15.70     17.39 o
  12   4  13        9.52       12.85     14.20 o
  14   4  13      431.14      547.22     20.07 o
  16   4  13      629.59      794.94     21.57 o
  18   4  13        0.28        0.10      3.17 o
 -13   5  13       38.28       39.31      8.65 o
 -11   5  13      109.57      103.98     13.76 o
  -9   5  13       29.63       24.35      7.83 o
  -7   5  13       49.70       46.69     12.10 o
  -5   5  13       36.89       35.36      8.94 o
  -3   5  13       17.70       12.77      7.06 o
  -1   5  13       31.65       27.58      8.94 o
   1   5  13       48.49       44.05     10.16 o
   3   5  13        2.23        0.02      5.91 o
 -40   0  14      130.77      141.58     12.16 o
 -38   0  14      806.18      912.54     31.48 o
 -36   0  14     1259.20     1285.37     32.25 o
 -34   0  14     1263.01     1350.33     43.02 o
 -32   0  14      689.98      768.54     26.86 o
 -30   0  14      126.50      117.39     11.13 o
 -28   0  14       63.90       74.10      8.93 o
 -26   0  14      260.46      248.51     11.20 o
 -24   0  14      246.25      224.35     12.85 o
 -22   0  14       10.34        3.25      3.02 o
 -20   0  14      772.98      896.35     28.07 o
 -18   0  14     4188.79     4329.00     47.20 o
 -16   0  14     4462.44     4611.48     53.43 o
 -14   0  14    28378.84    31004.03    316.05 o
 -12   0  14      515.35      725.35     16.55 o
 -10   0  14     6050.64     6461.06     59.30 o
  -8   0  14    19935.68    21243.35    173.40 o
  -6   0  14    20380.60    21918.54    154.37 o
  -4   0  14     8788.66     9511.82     80.30 o
  -2   0  14     1576.20     1649.16     22.30 o
   0   0  14      194.54      245.85     12.57 o
   2   0  14      128.24      170.53     22.95 o
   4   0  14       10.43       15.58     21.08 o
   6   0  14      361.64      492.97     17.07 o
   8   0  14      995.07     1203.19     24.96 o
  10   0  14     1042.72     1119.71     52.48 o
  12   0  14     1479.48     1477.71     50.83 o
  14   0  14     3280.91     3237.72     60.27 o
  16   0  14        1.97        3.90      4.12 o
  18   0  14      239.10      220.11     17.74 o
  20   0  14      862.24      901.58     23.93 o
  22   0  14     1294.73     1438.36     37.58 o
  24   0  14     1048.08     1185.53     29.09 o
  26   0  14      504.78      522.27     16.99 o
  28   0  14      146.24      122.95      9.24 o
  30   0  14       69.56       54.56      8.62 o
 -39   1  14      117.05      115.41      9.94 o
 -37   1  14        3.74        8.21      3.79 o
 -35   1  14       16.95       14.56      4.80 o
 -33   1  14       58.92       56.59      6.26 o
 -31   1  14      458.35      476.92     15.50 o
 -29   1  14      694.11      758.37     17.76 o
 -27   1  14      417.49      436.34     13.04 o
 -25   1  14        4.35        7.13      2.63 o
 -23   1  14      107.02       74.63      4.48 o
 -21   1  14      145.56      122.49      5.18 o
 -19   1  14       42.92       60.30      5.96 o
 -17   1  14     1802.52     1903.55     34.99 o
 -15   1  14     2182.43     2428.00     46.32 o
 -13   1  14    10864.22    11864.90    125.20 o
 -11   1  14     3272.23     3520.46     31.77 o
  -9   1  14     3223.04     3630.37     27.12 o
  -7   1  14     4457.28     4928.86     40.47 o
  -5   1  14     5082.32     5313.40     51.26 o
  -3   1  14     1020.38      986.81     14.35 o
  -1   1  14     2960.94     3198.47     27.82 o
   1   1  14     1090.94     1073.02     15.87 o
   3   1  14     1626.06     1643.69     24.16 o
   5   1  14      694.46      690.38     14.65 o
   7   1  14       14.55       16.15      3.30 o
   9   1  14      318.32      379.17     17.84 o
  11   1  14      104.05      124.43      6.67 o
  13   1  14       16.92       20.85      4.35 o
  15   1  14      357.87      334.18     11.46 o
  17   1  14      579.54      572.57     18.30 o
  19   1  14      460.79      482.79     16.97 o
  21   1  14       93.30       94.20      7.81 o
  23   1  14       26.40       28.17      5.08 o
  25   1  14      177.93      171.35      8.85 o
  27   1  14       94.32       76.69      5.43 o
  29   1  14     1063.01     1301.63     22.03 o
 -38   2  14      106.58      108.58     12.20 o
 -36   2  14       48.66       54.77      6.37 o
 -34   2  14        2.28        8.43      5.21 o
 -32   2  14       61.14       80.04      8.09 o
 -30   2  14      106.96      102.52      9.08 o
 -28   2  14      149.94      164.12      9.29 o
 -26   2  14       82.43      101.08      7.74 o
 -24   2  14      964.24      960.48     23.14 o
 -22   2  14      498.11      420.61     11.64 o
 -20   2  14        5.05        5.52      2.95 o
 -18   2  14      117.14      118.85      5.90 o
 -16   2  14        6.45        8.39      2.88 o
 -14   2  14     1241.02     1219.36     26.70 o
 -12   2  14      722.47      746.50     18.88 o
 -10   2  14      638.58      634.37     13.86 o
  -8   2  14      476.02      462.91     12.84 o
  -6   2  14       89.99       82.59      6.82 o
  -4   2  14      312.84      283.72     10.14 o
  -2   2  14     1603.19     1503.42     28.14 o
   0   2  14     2723.06     2564.36     30.64 o
   2   2  14     3105.97     2895.96     36.78 o
   4   2  14     1653.58     1595.63     30.08 o
   6   2  14      618.04      627.28     15.45 o
   8   2  14      221.19      199.63      9.57 o
  10   2  14      111.07       96.37      6.39 o
  12   2  14      154.59      119.60      6.83 o
  14   2  14      187.45      142.23      9.32 o
  16   2  14      128.65      126.65      8.14 o
  18   2  14      218.15      215.47     11.11 o
  20   2  14      175.65      158.86      9.19 o
  22   2  14       50.15       35.98      5.02 o
  24   2  14        0.58        2.79      3.60 o
  26   2  14        1.87        8.27      3.00 o
 -33   3  14       11.48       13.99      6.06 o
 -31   3  14       43.46       44.71      6.24 o
 -29   3  14        5.16        7.80      4.76 o
 -27   3  14       17.71       28.37      5.76 o
 -25   3  14      117.88      135.26      9.94 o
 -23   3  14      280.67      298.07     14.25 o
 -21   3  14      430.92      425.26     16.68 o
 -19   3  14      359.66      369.77     18.09 o
 -17   3  14      132.43      122.51      9.38 o
 -15   3  14        0.86        6.66      4.83 o
 -13   3  14        1.87       17.13      4.92 o
 -11   3  14       64.93       58.99      6.55 o
  -9   3  14       93.82       86.50      8.69 o
  -7   3  14      121.21      120.83      8.02 o
  -5   3  14       71.57       49.39      6.02 o
  -3   3  14       90.37       88.77      6.87 o
  -1   3  14     1060.95      975.06     23.21 o
   1   3  14        5.15       12.11      3.94 o
   3   3  14      203.03      202.70     10.76 o
   5   3  14        8.84        8.11      5.70 o
   7   3  14       48.03       47.82      9.14 o
   9   3  14       69.34       71.80      8.75 o
  11   3  14       16.00       34.99     10.20 o
  13   3  14        5.69       14.46      4.87 o
  15   3  14        0.06        4.84      4.81 o
  17   3  14        5.11        2.84      4.24 o
  19   3  14       12.58       17.70      4.65 o
  21   3  14        0.26        5.17      3.40 o
  23   3  14       21.56        8.63      3.16 o
 -28   4  14      115.80      110.54     11.83 o
 -26   4  14      266.24      249.65     15.08 o
 -24   4  14        0.05        0.04      5.67 o
 -22   4  14       12.46        9.81      6.95 o
 -20   4  14        5.29        8.21      9.19 o
 -18   4  14        2.08        7.76      8.71 o
 -16   4  14        3.58        2.64      6.16 o
 -14   4  14        0.50        4.18      6.23 o
 -12   4  14      135.55      142.47     18.34 o
 -10   4  14       76.94       80.57     10.23 o
  -8   4  14       45.03       44.29      8.14 o
  -6   4  14       34.50       42.87     20.88 o
  -4   4  14        0.76        2.23      5.20 o
  -2   4  14       64.82       72.03      8.27 o
   0   4  14     1892.03     2026.32     46.05 o
   2   4  14      167.84      145.53     15.41 o
   4   4  14        5.05        5.85      6.86 o
   6   4  14       26.35       22.80      8.19 o
   8   4  14       79.93       71.72     10.64 o
  10   4  14       70.69       83.65     11.87 o
  12   4  14       64.74      102.27     11.57 o
  14   4  14       20.63       17.86      5.01 o
  16   4  14      153.73      161.02      9.81 o
 -13   5  14      490.64      386.86     22.01 o
 -11   5  14       84.66       81.55     11.75 o
  -9   5  14      120.71      137.50     16.20 o
  -7   5  14       81.71       70.69     12.77 o
  -5   5  14       17.29       19.70      7.13 o
  -3   5  14        0.07        1.32      7.11 o
  -1   5  14        5.88        5.94      6.36 o
   1   5  14       24.09       12.67      6.86 o
 -39   1  15        2.97        6.13      3.92 o
 -37   1  15        7.10        7.74      3.28 o
 -35   1  15       64.73       65.76      6.08 o
 -33   1  15       34.96       41.37      5.56 o
 -31   1  15      114.58       95.76      7.30 o
 -29   1  15      152.05      136.24      7.92 o
 -27   1  15      890.63      850.67     18.37 o
 -25   1  15      416.06      386.59      9.35 o
 -23   1  15        5.45        5.46      2.21 o
 -21   1  15      219.03      208.65      6.28 o
 -19   1  15     1943.81     1929.59     36.23 o
 -17   1  15     3166.17     3198.88     52.08 o
 -15   1  15     2652.60     2940.15     42.19 o
 -13   1  15      644.00      635.00     12.59 o
 -11   1  15       55.71       76.88      5.63 o
  -9   1  15     1263.97     1381.62     16.26 o
  -7   1  15      700.97      742.80     14.13 o
  -5   1  15      310.86      344.91     10.19 o
  -3   1  15     4852.22     5150.16     44.31 o
  -1   1  15     7757.35     8250.26     58.94 o
   1   1  15     5117.20     5412.93     40.91 o
   3   1  15      853.88      966.05     17.41 o
   5   1  15      122.03      149.43      6.87 o
   7   1  15       28.33       27.94      4.18 o
   9   1  15       28.52       28.30      3.19 o
  11   1  15      694.60      657.45     14.36 o
  13   1  15      939.43      864.82     23.44 o
  15   1  15     4621.35     4301.36     65.00 o
  17   1  15     1429.87     1367.65     28.33 o
  19   1  15      223.07      221.47     11.71 o
  21   1  15        9.58       11.34      4.23 o
  23   1  15        1.25        2.88      3.47 o
  25   1  15        2.09        3.98      2.82 o
  27   1  15       93.49       94.30      9.61 o
 -38   2  15        0.00        4.94      6.19 o
 -36   2  15        3.19        8.36      3.21 o
 -34   2  15        2.31        6.10      7.83 o
 -32   2  15       72.18       65.04      8.55 o
 -30   2  15       66.70       76.30      9.44 o
 -28   2  15      807.49      875.28     21.34 o
 -26   2  15       15.15       20.38      4.86 o
 -24   2  15      105.56      103.42      9.10 o
 -22   2  15      244.34      226.96      9.27 o
 -20   2  15      322.05      293.99     10.02 o
 -18   2  15        7.76       11.92      2.83 o
 -16   2  15     1148.63     1067.02     24.65 o
 -14   2  15      542.47      546.07     12.89 o
 -12   2  15       53.35       65.24      4.45 o
 -10   2  15      128.12      154.16      8.92 o
  -8   2  15      292.12      317.61     10.44 o
  -6   2  15      364.51      404.15     13.80 o
  -4   2  15       54.32       73.69      5.84 o
  -2   2  15      512.42      548.06     13.52 o
   0   2  15     1830.59     1862.69     28.18 o
   2   2  15      917.38      921.93     18.07 o
   4   2  15       40.60       43.54      4.25 o
   6   2  15      152.15      122.10      6.02 o
   8   2  15      497.42      442.57     13.23 o
  10   2  15      414.06      368.52     11.25 o
  12   2  15       21.60       34.27      5.48 o
  14   2  15      242.24      146.59      9.10 o
  16   2  15       23.08       21.87      4.51 o
  18   2  15       12.59        6.84      3.87 o
  20   2  15        5.01        6.90      3.88 o
  22   2  15       31.47       25.24      4.68 o
  24   2  15      163.68      185.87      8.23 o
  26   2  15      568.58      650.20     17.95 o
 -33   3  15      102.51      106.12     12.70 o
 -31   3  15        4.86        5.77      4.25 o
 -29   3  15      536.04      580.72     23.00 o
 -27   3  15     1451.96     1415.10     36.58 o
 -25   3  15      569.07      577.33     21.15 o
 -23   3  15       79.18       83.03      8.66 o
 -21   3  15       66.64       49.95     10.02 o
 -19   3  15      250.60      266.29     15.30 o
 -17   3  15      106.56       86.36      9.36 o
 -15   3  15       49.09       64.23     10.35 o
 -13   3  15      829.20      805.41     37.82 o
 -11   3  15      672.41      690.12     19.89 o
  -9   3  15      237.07      245.62     12.87 o
  -7   3  15       34.92       34.12      5.52 o
  -5   3  15      135.89      132.51      9.15 o
  -3   3  15        0.65        4.41      3.79 o
  -1   3  15      736.67      719.49     18.65 o
   1   3  15      529.75      462.68     18.03 o
   3   3  15       32.91       29.12      6.53 o
   5   3  15      286.88      261.63     15.36 o
   7   3  15      646.22      653.83     27.65 o
   9   3  15      652.49      654.79     27.74 o
  11   3  15      292.97      294.58     14.95 o
  13   3  15       59.39       89.38      8.40 o
  15   3  15        4.15        7.17      4.39 o
  17   3  15       10.84       14.60      4.20 o
  19   3  15        0.89        5.76      3.24 o
  21   3  15        3.10        2.54      3.01 o
  23   3  15       10.23        9.78      9.58 o
 -26   4  15        8.19        3.73      4.42 o
 -24   4  15       29.87       31.86      7.21 o
 -22   4  15       44.05       71.91     11.95 o
 -20   4  15      126.88      159.21     15.24 o
 -18   4  15      105.86      121.18     10.79 o
 -16   4  15       42.97       35.58      7.16 o
 -14   4  15     1917.31     1918.05     43.44 o
 -12   4  15      579.80      627.62     24.50 o
 -10   4  15      133.26      112.85     17.15 o
  -8   4  15        0.39        0.00      6.69 o
  -6   4  15       86.63       81.07     18.96 o
  -4   4  15      187.38      192.40     14.52 o
  -2   4  15      610.61      689.65     26.26 o
   0   4  15      111.40      117.01     18.55 o
   2   4  15       26.49       21.50      7.42 o
   4   4  15       34.35       28.71     10.29 o
   6   4  15       14.71        8.21      8.32 o
   8   4  15        3.78        0.05      6.87 o
  10   4  15       67.65       76.92      9.78 o
  12   4  15        0.34        1.29      5.26 o
  14   4  15      965.19     1097.11     24.88 o
  16   4  15        0.85       15.42      4.75 o
 -11   5  15      131.19      136.11     14.76 o
  -9   5  15      125.96      143.93     15.60 o
  -7   5  15      115.43      112.80     14.61 o
  -5   5  15       81.33       65.45     11.58 o
  -3   5  15      105.66      104.26     14.29 o
  -1   5  15      105.57       96.03     12.70 o
 -40   0  16        4.30        9.39      5.27 o
 -38   0  16      198.93      205.60     14.05 o
 -36   0  16      475.62      564.76     24.81 o
 -34   0  16      189.96      223.98      9.92 o
 -32   0  16       74.12       77.26      9.85 o
 -30   0  16     1227.30     1317.37     45.12 o
 -28   0  16     2799.97     3029.05     55.10 o
 -26   0  16     2134.31     2191.56     39.03 o
 -24   0  16     1018.82     1039.35     39.95 o
 -22   0  16      583.69      573.18     16.31 o
 -20   0  16     1272.31     1413.60     31.80 o
 -18   0  16      188.43      177.80     12.23 o
 -16   0  16       22.41        4.79      6.59 o
 -14   0  16      111.10      116.55      6.95 o
 -12   0  16     1956.38     2345.16     48.78 o
 -10   0  16     3734.48     4358.27     63.70 o
  -8   0  16     3216.95     3543.80     40.42 o
  -6   0  16      932.34      949.54     21.97 o
  -4   0  16        1.26        1.18      2.75 o
  -2   0  16      127.40      125.19     13.18 o
   0   0  16      394.39      405.78     25.88 o
   2   0  16     4243.58     4312.80     59.01 o
   4   0  16     7194.87     7337.41    111.60 o
   6   0  16     4146.97     4329.73     83.37 o
   8   0  16      209.47      222.44      5.57 o
  10   0  16      148.57      163.58      8.71 o
  12   0  16     9609.82     9586.58     93.87 o
  14   0  16     4525.34     4579.20    111.73 o
  16   0  16     1386.95     1357.57     30.83 o
  18   0  16      776.37      775.14     29.57 o
  20   0  16      896.50      926.60     25.05 o
  22   0  16      886.97      971.68     27.30 o
  24   0  16      517.84      573.05     19.83 o
  26   0  16      118.78      106.07      6.08 o
  28   0  16       91.41       80.44      9.01 o
 -39   1  16      139.94      130.34     10.64 o
 -37   1  16      215.32      245.98     15.79 o
 -35   1  16      504.89      548.20     17.10 o
 -33   1  16      666.24      644.82     20.51 o
 -31   1  16      410.87      426.83     13.75 o
 -29   1  16     2669.54     2754.83     41.12 o
 -27   1  16     1162.70     1166.89     21.34 o
 -25   1  16      105.17       96.10      4.57 o
 -23   1  16       79.02       74.19      4.13 o
 -21   1  16      214.46      203.82      6.05 o
 -19   1  16      410.20      368.97     11.53 o
 -17   1  16      445.02      453.63     11.89 o
 -15   1  16      349.41      370.11      9.91 o
 -13   1  16       62.33       59.26      5.12 o
 -11   1  16      401.38      411.22     12.42 o
  -9   1  16      256.29      262.67      7.85 o
  -7   1  16      105.67      137.33      6.27 o
  -5   1  16      163.97      236.87      9.09 o
  -3   1  16       37.48       13.14      3.50 o
  -1   1  16     5560.81     5787.40     60.28 o
   1   1  16      459.51      439.46     10.21 o
   3   1  16       85.64       81.33      5.23 o
   5   1  16       34.55       27.24      3.96 o
   7   1  16      179.16      160.22      6.35 o
   9   1  16      276.88      267.24      8.65 o
  11   1  16        0.92        2.50      2.89 o
  13   1  16     2388.32     2108.81     34.10 o
  15   1  16      176.65      153.51      9.78 o
  17   1  16       32.15       24.57      5.08 o
  19   1  16        5.94        4.80      4.18 o
  21   1  16        1.30        4.62      4.31 o
  23   1  16       27.19       35.25      4.83 o
  25   1  16      100.92      134.17      6.23 o
  27   1  16        5.88        3.12      2.86 o
 -36   2  16       15.60       15.38      4.35 o
 -34   2  16      159.63      180.47     11.73 o
 -32   2  16      278.17      286.89     16.20 o
 -30   2  16      432.90      445.82     16.88 o
 -28   2  16       24.34       28.22      5.27 o
 -26   2  16      578.53      585.08     18.29 o
 -24   2  16     1677.03     1621.18     26.47 o
 -22   2  16     2961.00     2884.09     37.50 o
 -20   2  16     2536.64     2428.35     41.02 o
 -18   2  16     2128.57     2042.83     24.74 o
 -16   2  16      417.43      391.09     10.83 o
 -14   2  16       47.24       56.78      3.85 o
 -12   2  16      121.65      102.70      5.62 o
 -10   2  16        2.52        4.72      3.17 o
  -8   2  16      415.76      392.90     12.88 o
  -6   2  16     1343.68     1278.87     26.82 o
  -4   2  16      582.60      596.53     15.26 o
  -2   2  16     5520.58     5117.19     99.10 o
   0   2  16     1603.80     1510.41     25.93 o
   2   2  16      899.88      911.33     18.87 o
   4   2  16      970.21      968.94     20.29 o
   6   2  16      732.23      712.14     18.99 o
   8   2  16      420.74      454.89     13.73 o
  10   2  16      247.70      290.10     12.66 o
  12   2  16      878.33      728.78     20.61 o
  14   2  16       30.67       19.13      4.74 o
  16   2  16       49.67       43.57      5.33 o
  18   2  16       27.78       24.45      4.51 o
  20   2  16        5.74        2.25      4.29 o
  22   2  16        0.20        4.12      3.25 o
  24   2  16        9.04       12.92      3.15 o
 -33   3  16      122.50       96.40     12.00 o
 -31   3  16      248.68      221.69     11.81 o
 -29   3  16        0.62        3.95      4.84 o
 -27   3  16       11.09       24.42      6.85 o
 -25   3  16        8.44       16.51      8.57 o
 -23   3  16       32.33       34.60      7.59 o
 -21   3  16       60.58       54.40      7.80 o
 -19   3  16       19.89       31.87      9.88 o
 -17   3  16        4.68        1.20      7.48 o
 -15   3  16       51.98       37.27      8.11 o
 -13   3  16       20.26       26.24      6.65 o
 -11   3  16        6.34       14.96      7.26 o
  -9   3  16        2.93        6.11      5.34 o
  -7   3  16       46.16       33.68      4.85 o
  -5   3  16       35.35       25.79      4.23 o
  -3   3  16      557.47      490.19     18.39 o
  -1   3  16        3.92        7.23      4.39 o
   1   3  16      713.49      697.96     25.23 o
   3   3  16     1432.68     1384.69     34.76 o
   5   3  16     1325.75     1240.13     32.76 o
   7   3  16      574.09      567.76     25.63 o
   9   3  16       66.05       62.36      8.45 o
  11   3  16       22.41       35.50      5.94 o
  13   3  16       92.68      182.28     11.15 o
  15   3  16        8.54        7.16      3.90 o
  17   3  16       11.76       10.21      3.73 o
  19   3  16        5.86        5.23      3.46 o
  21   3  16        1.39        1.68      3.27 o
 -26   4  16        1.08        4.20      4.42 o
 -24   4  16        0.40        0.17      6.00 o
 -22   4  16       13.82        7.14      7.71 o
 -20   4  16       49.93       45.21     13.35 o
 -18   4  16        4.26        8.92      5.55 o
 -16   4  16        1.47        1.74      5.16 o
 -14   4  16        0.02        3.93      5.85 o
 -12   4  16      133.82      118.87     12.02 o
 -10   4  16       77.82       81.25      9.76 o
  -8   4  16        0.05        1.29      6.92 o
  -6   4  16       33.48       39.91     10.94 o
  -4   4  16       50.51       47.66     10.16 o
  -2   4  16      649.36      696.29     26.02 o
   0   4  16      945.37      926.51     29.71 o
   2   4  16      146.29      143.73     15.16 o
   4   4  16       19.07        9.67      6.82 o
   6   4  16        0.04        2.48      6.31 o
   8   4  16        3.56        7.38      5.26 o
  10   4  16       58.52       60.75      8.73 o
  12   4  16       58.48       61.00      8.43 o
  14   4  16      205.07      207.50     10.26 o
 -11   5  16       28.67       19.90      5.89 o
  -9   5  16       32.41        9.02      5.47 o
  -7   5  16       67.84       52.50     11.13 o
  -5   5  16       79.40       80.58     11.93 o
  -3   5  16       56.46       40.13      9.09 o
 -39   1  17      767.91      745.26     62.34 o
 -37   1  17      936.54      945.27     32.00 o
 -35   1  17      371.77      413.53     16.00 o
 -33   1  17        5.60        9.39      4.39 o
 -31   1  17      297.32      315.92     13.66 o
 -29   1  17      359.94      404.64     15.78 o
 -27   1  17      281.15      296.93     10.62 o
 -25   1  17        1.58        3.01      2.65 o
 -23   1  17      539.54      545.62     10.56 o
 -21   1  17      802.99      798.65     13.50 o
 -19   1  17        0.79        3.03      2.00 o
 -17   1  17     3180.92     3347.50     81.75 o
 -15   1  17     1985.32     2216.14     28.57 o
 -13   1  17      437.47      506.09     13.62 o
 -11   1  17      164.90      176.50      8.21 o
  -9   1  17       17.96       20.63      3.17 o
  -7   1  17       25.33       25.16      3.56 o
  -5   1  17       85.96       96.62      6.29 o
  -3   1  17      479.77      449.99     13.42 o
  -1   1  17       62.20       52.15      4.46 o
   1   1  17      115.16      113.78      6.61 o
   3   1  17      135.01      129.79      6.49 o
   5   1  17        8.56        6.91      2.52 o
   7   1  17      111.33      114.16      5.64 o
   9   1  17     1449.04     1422.13     19.56 o
  11   1  17     2693.02     2552.83     37.60 o
  13   1  17     1206.55     1214.99     24.29 o
  15   1  17      341.19      380.94     15.14 o
  17   1  17       43.01       45.67      5.91 o
  19   1  17       14.35       21.50      4.85 o
  21   1  17       70.72       87.80      7.16 o
  23   1  17       62.52       60.94      5.55 o
  25   1  17        1.44       15.15      4.22 o
  27   1  17      286.88      264.25     12.97 o
 -36   2  17        3.76        5.77      8.50 o
 -34   2  17      116.39      113.16      9.38 o
 -32   2  17      125.29      104.66      8.57 o
 -30   2  17      233.62      238.08     12.08 o
 -28   2  17       13.99        9.91      4.88 o
 -26   2  17      143.50      151.73      9.42 o
 -24   2  17      793.18      774.11     18.93 o
 -22   2  17     1194.62     1146.54     24.54 o
 -20   2  17      421.24      384.23     10.51 o
 -18   2  17      206.22      150.82      8.22 o
 -16   2  17     2102.25     2136.74     50.29 o
 -14   2  17      237.38      243.92      8.94 o
 -12   2  17      259.57      255.63      9.01 o
 -10   2  17      494.45      444.18     15.64 o
  -8   2  17     1472.15     1291.65     20.42 o
  -6   2  17     1145.63     1052.09     34.24 o
  -4   2  17       11.63       23.92      3.78 o
  -2   2  17     5599.86     5243.28     84.13 o
   0   2  17      154.00      170.24      7.57 o
   2   2  17        0.86        3.56      2.80 o
   4   2  17        9.06        8.15      3.06 o
   6   2  17        4.38        4.82      3.18 o
   8   2  17      112.57       82.71      6.68 o
  10   2  17      511.35      482.36     16.50 o
  12   2  17       77.05       68.69      7.12 o
  14   2  17        3.90        7.17      4.45 o
  16   2  17       56.09       45.76      5.33 o
  18   2  17       39.09       38.40      5.40 o
  20   2  17        0.47        3.05      3.51 o
  22   2  17       20.69       16.95      4.06 o
  24   2  17       31.16       51.24      4.74 o
 -31   3  17        2.19        3.86      4.08 o
 -29   3  17      184.57      162.94     11.10 o
 -27   3  17       83.07       92.21      9.60 o
 -25   3  17       56.71       60.07      8.86 o
 -23   3  17        2.84        1.91      5.82 o
 -21   3  17        1.63        5.37      6.31 o
 -19   3  17      180.48      162.07     17.37 o
 -17   3  17      808.42      812.58     47.10 o
 -15   3  17     1679.14     1738.90     45.19 o
 -13   3  17     2137.86     2290.22     51.82 o
 -11   3  17     1239.81     1300.98     38.45 o
  -9   3  17      411.93      411.73     21.86 o
  -7   3  17       22.76       19.41      8.40 o
  -5   3  17      336.21      321.68     15.97 o
  -3   3  17     4195.82     3942.46     59.75 o
  -1   3  17      735.88      659.90     23.99 o
   1   3  17      511.97      479.34     20.91 o
   3   3  17      365.94      363.45     17.70 o
   5   3  17      354.59      370.11     18.02 o
   7   3  17      355.58      352.37     20.04 o
   9   3  17      223.53      202.87     15.34 o
  11   3  17       90.84       92.98     10.76 o
  13   3  17      106.66      109.08      8.72 o
  15   3  17       37.25       22.80      4.32 o
  17   3  17       12.73        7.05      3.30 o
  19   3  17        0.30        1.45      3.09 o
  21   3  17       28.08       26.96      6.21 o
 -26   4  17       10.77       10.34      7.29 o
 -24   4  17        3.21        6.53      6.54 o
 -22   4  17       11.03        8.52      6.29 o
 -20   4  17      121.31      115.54     12.66 o
 -18   4  17       34.66       31.51      6.96 o
 -16   4  17      639.42      589.22     22.56 o
 -14   4  17      121.79      124.03     10.72 o
 -12   4  17      104.95      128.43     11.54 o
 -10   4  17        5.17        6.56      6.97 o
  -8   4  17       93.30       99.66     20.32 o
  -6   4  17      393.19      414.75     38.83 o
  -4   4  17      254.66      279.48     20.31 o
  -2   4  17      338.82      390.75     18.98 o
   0   4  17       70.23       89.80      9.56 o
   2   4  17        0.01        3.02      6.57 o
   4   4  17        1.18        0.05      6.50 o
   6   4  17        2.42        9.25      7.74 o
   8   4  17        0.18        3.20      4.36 o
  10   4  17       11.47       25.51     10.75 o
  12   4  17        8.72        7.18      3.69 o
  14   4  17       27.01       27.91      7.34 o
  -7   5  17       47.98       39.28      8.27 o
  -5   5  17       43.01       26.91      7.26 o
 -40   0  18        3.02        1.14      4.65 o
 -38   0  18       18.40       25.24      6.76 o
 -36   0  18      478.47      459.04     25.67 o
 -34   0  18     2347.46     2447.84     39.63 o
 -32   0  18     4168.07     4374.90     61.13 o
 -30   0  18     4013.05     4298.35     77.78 o
 -28   0  18     2134.49     2212.47     39.52 o
 -26   0  18      283.35      268.90     20.08 o
 -24   0  18        6.03        4.44      3.89 o
 -22   0  18      665.50      722.32     20.96 o
 -20   0  18     1171.84     1139.39     48.94 o
 -18   0  18     1265.31     1621.94     28.68 o
 -16   0  18     3350.13     3614.14     53.46 o
 -14   0  18     4887.66     4803.24     78.17 o
 -12   0  18     2312.03     2196.42     44.03 o
 -10   0  18      392.63      403.91     14.20 o
  -8   0  18       70.80      103.95      8.57 o
  -6   0  18      279.62      363.17     17.67 o
  -4   0  18      590.30      752.61     28.89 o
  -2   0  18      946.97     1076.85     22.32 o
   0   0  18      619.27      701.01     38.53 o
   2   0  18      705.05      792.44     28.21 o
   4   0  18     1207.58     1263.36     31.51 o
   6   0  18      883.73      883.26     27.57 o
   8   0  18       15.68       23.26      6.39 o
  10   0  18     6121.04     6106.40     71.36 o
  12   0  18     4845.08     4825.03     67.19 o
  14   0  18     1346.71     1420.03     44.36 o
  16   0  18      282.48      306.44     15.71 o
  18   0  18       31.25       27.01      8.51 o
  20   0  18       20.30       20.62      6.59 o
  22   0  18       48.44       62.92      7.38 o
  24   0  18       24.61       23.02      6.23 o
  26   0  18        6.07        5.23      3.47 o
 -39   1  18       57.31       56.26      6.81 o
 -37   1  18       11.91       12.46      4.18 o
 -35   1  18        9.58        6.86      4.46 o
 -33   1  18       34.68       33.91      6.27 o
 -31   1  18      543.09      521.18     19.36 o
 -29   1  18      103.31       76.81      6.24 o
 -27   1  18      622.39      564.32     13.85 o
 -25   1  18     1868.44     1800.64     23.97 o
 -23   1  18     3242.24     3120.80     30.32 o
 -21   1  18     2257.63     2114.60     29.97 o
 -19   1  18      108.94       89.40      5.10 o
 -17   1  18      761.39      821.94     13.77 o
 -15   1  18       39.55       36.31      4.09 o
 -13   1  18        0.74        2.08      2.91 o
 -11   1  18        0.00        3.49      2.86 o
  -9   1  18        8.00        4.73      2.77 o
  -7   1  18      262.10      244.51      7.97 o
  -5   1  18      101.52       76.14      5.93 o
  -3   1  18      142.48      153.19      8.00 o
  -1   1  18     1137.00     1181.40     20.53 o
   1   1  18     1200.37     1138.62     20.68 o
   3   1  18      745.31      697.98     17.37 o
   5   1  18      109.71      121.94      8.22 o
   7   1  18        9.63        9.03      2.31 o
   9   1  18       26.62       13.28      3.19 o
  11   1  18      725.03      682.12     22.07 o
  13   1  18       18.78       14.21      4.08 o
  15   1  18        1.60        0.95      4.57 o
  17   1  18       80.31       71.69      6.84 o
  19   1  18      131.22      127.47      8.76 o
  21   1  18       30.04       26.44      5.13 o
  23   1  18       61.03       89.20      6.08 o
  25   1  18     1098.63     1350.06     27.45 o
 -36   2  18      215.38      218.97     19.21 o
 -34   2  18        1.64        5.35      5.65 o
 -32   2  18      136.83      144.34      9.59 o
 -30   2  18      738.06      750.79     19.97 o
 -28   2  18      124.99      108.67      8.56 o
 -26   2  18       63.25       55.01      6.88 o
 -24   2  18      445.95      493.34     15.58 o
 -22   2  18      664.81      668.48     19.41 o
 -20   2  18      115.64      107.37      8.06 o
 -18   2  18     1575.01     1518.30     27.23 o
 -16   2  18      848.82      804.57     22.98 o
 -14   2  18      743.67      682.44     18.69 o
 -12   2  18      306.18      256.54      9.18 o
 -10   2  18       36.55       36.67      4.27 o
  -8   2  18       22.12       16.56      2.86 o
  -6   2  18      103.43      104.13      5.23 o
  -4   2  18      607.44      546.11     21.11 o
  -2   2  18     1131.78     1011.16     18.89 o
   0   2  18       36.12       27.84      3.50 o
   2   2  18       13.00        7.56      3.25 o
   4   2  18        0.10        3.45      2.61 o
   6   2  18       88.00       85.51      6.35 o
   8   2  18      562.78      504.86     21.63 o
  10   2  18       97.20      117.05      9.08 o
  12   2  18     1700.57     1550.89     29.26 o
  14   2  18     1113.21     1077.06     22.02 o
  16   2  18      526.17      554.00     16.40 o
  18   2  18      164.24      152.20      8.16 o
  20   2  18       31.01       30.86      4.24 o
  22   2  18        1.66        1.01      2.21 o
 -31   3  18        0.96        0.00      3.83 o
 -29   3  18       67.23       86.01      8.20 o
 -27   3  18       39.11       36.50      6.68 o
 -25   3  18        1.71        7.18      5.15 o
 -23   3  18        0.78        0.20      6.04 o
 -21   3  18       27.19       25.25      7.14 o
 -19   3  18      318.04      262.42     20.46 o
 -17   3  18     1532.76     1558.31     64.38 o
 -15   3  18     1859.85     1949.46     56.02 o
 -13   3  18      832.45      886.59     45.30 o
 -11   3  18       38.11       43.26     10.43 o
  -9   3  18      144.15      137.10     12.68 o
  -7   3  18      169.34      201.07     16.06 o
  -5   3  18      717.10      753.20     24.66 o
  -3   3  18      346.73      345.68     15.67 o
  -1   3  18       77.38       87.59      9.64 o
   1   3  18        9.75       15.39      5.33 o
   3   3  18        0.93        3.00      5.09 o
   5   3  18        2.95        5.76      5.80 o
   7   3  18        0.77        0.80      7.38 o
   9   3  18        7.73        6.29      5.83 o
  11   3  18      349.03      455.76     21.28 o
  13   3  18       69.01       46.46      7.03 o
  15   3  18       48.00       39.85      6.59 o
  17   3  18       48.14       34.70      4.82 o
  19   3  18       72.22       64.06      7.39 o
 -26   4  18       28.93       23.52      4.40 o
 -24   4  18        8.30        3.29      4.80 o
 -22   4  18        4.95        5.22      5.50 o
 -20   4  18        0.01        0.05      6.88 o
 -18   4  18       69.48       46.35      7.25 o
 -16   4  18       75.54      105.88      9.91 o
 -14   4  18       10.07        8.21      7.63 o
 -12   4  18      174.10      198.09     13.60 o
 -10   4  18      450.15      456.97     24.86 o
  -8   4  18      269.96      281.19     31.11 o
  -6   4  18      362.57      451.79     24.06 o
  -4   4  18      354.23      388.02     38.41 o
  -2   4  18      343.48      326.98     17.47 o
   0   4  18        6.27        2.87      5.92 o
   2   4  18        2.26        0.47      6.33 o
   4   4  18        7.08        6.66      5.71 o
   6   4  18       22.70       24.45      5.88 o
   8   4  18       43.18       33.85      5.78 o
  10   4  18       23.04       21.78      5.44 o
  12   4  18       16.20       21.33      4.01 o
 -39   1  19        0.70        7.45      5.42 o
 -37   1  19       23.63       10.85      4.33 o
 -35   1  19      169.63      169.28     11.60 o
 -33   1  19      699.71      770.32     27.26 o
 -31   1  19      203.42      253.46     17.03 o
 -29   1  19      144.17      114.30      7.73 o
 -27   1  19     1322.43     1279.20     20.84 o
 -25   1  19     2116.85     2122.92     28.32 o
 -23   1  19      729.58      685.02     14.86 o
 -21   1  19      543.74      490.39     12.20 o
 -19   1  19       99.51       88.95      5.05 o
 -17   1  19      546.91      586.28     11.72 o
 -15   1  19       34.59       37.81      3.58 o
 -13   1  19      115.86      122.18      5.96 o
 -11   1  19      374.36      378.46     14.51 o
  -9   1  19      682.72      709.94     17.09 o
  -7   1  19      700.92      706.87     15.17 o
  -5   1  19       28.83       38.67      4.36 o
  -3   1  19      111.65      109.45      6.80 o
  -1   1  19      149.32      151.46      7.40 o
   1   1  19      545.04      542.02     13.53 o
   3   1  19      941.32      901.00     18.17 o
   5   1  19      542.96      530.28     20.44 o
   7   1  19      597.52      563.66     13.52 o
   9   1  19     7962.27     7083.70    108.76 o
  11   1  19      178.24      187.62     10.65 o
  13   1  19       98.99       97.48      7.37 o
  15   1  19      217.57      214.97     11.09 o
  17   1  19      548.41      516.68     16.14 o
  19   1  19      702.27      717.90     18.23 o
  21   1  19      427.38      429.63     12.72 o
  23   1  19      155.31      139.30      9.90 o
  25   1  19       35.13       25.91      3.55 o
 -36   2  19        9.63        5.14      4.16 o
 -34   2  19       25.83       18.36      5.70 o
 -32   2  19      379.03      431.71     23.07 o
 -30   2  19      131.32      134.45      9.60 o
 -28   2  19        2.27        0.64      4.39 o
 -26   2  19      124.84      132.65      9.33 o
 -24   2  19      101.05      113.69      8.30 o
 -22   2  19       13.49       24.71      5.50 o
 -20   2  19      246.79      204.49     12.27 o
 -18   2  19     1168.26     1039.99     42.72 o
 -16   2  19     2568.91     2446.63     56.95 o
 -14   2  19      595.77      554.09     12.60 o
 -12   2  19        2.85        6.81      3.05 o
 -10   2  19      460.85      442.50     12.26 o
  -8   2  19      596.12      567.24     14.23 o
  -6   2  19      193.17      161.38      7.51 o
  -4   2  19     1662.11     1474.73     38.90 o
  -2   2  19      256.68      246.69      9.94 o
   0   2  19      457.82      389.08     12.04 o
   2   2  19      403.75      332.60     10.18 o
   4   2  19      120.86       97.11      6.39 o
   6   2  19       24.70       18.64      8.57 o
   8   2  19       82.53       90.08      8.54 o
  10   2  19      780.92      613.67     18.47 o
  12   2  19       75.38       64.30      6.51 o
  14   2  19        8.10        7.06      3.47 o
  16   2  19        7.57        7.74      3.62 o
  18   2  19       91.37       99.65      7.13 o
  20   2  19      287.00      289.52     10.46 o
  22   2  19      257.24      247.76     11.39 o
 -31   3  19        1.20        3.86      2.67 o
 -29   3  19      112.63       91.05      8.34 o
 -27   3  19      127.97      121.16     10.32 o
 -25   3  19      133.89      123.53     11.00 o
 -23   3  19      110.16      108.34     10.56 o
 -21   3  19       27.08       30.61      9.56 o
 -19   3  19       27.32       27.69      6.00 o
 -17   3  19       30.42       42.11      9.09 o
 -15   3  19        6.42        9.20      6.72 o
 -13   3  19       49.77       49.10      8.60 o
 -11   3  19      496.30      477.64     23.43 o
  -9   3  19      733.65      732.89     28.58 o
  -7   3  19       10.06       15.43      5.65 o
  -5   3  19     2630.10     2445.77     51.45 o
  -3   3  19     2139.53     2026.60     37.54 o
  -1   3  19      108.67      136.68     11.08 o
   1   3  19       30.44       12.42      5.24 o
   3   3  19      129.15      117.10     10.34 o
   5   3  19       22.77       24.47      6.70 o
   7   3  19       21.74       20.73     11.47 o
   9   3  19       88.67       75.78     10.05 o
  11   3  19      183.44      217.54     14.41 o
  13   3  19       15.66       21.22      4.55 o
  15   3  19        3.06        3.88      3.09 o
  17   3  19       19.01       11.55      6.92 o
 -24   4  19       84.31       83.51      8.53 o
 -22   4  19        6.04        4.08      5.10 o
 -20   4  19        0.12        5.12      5.72 o
 -18   4  19       11.59       16.09      5.36 o
 -16   4  19      183.32      172.42     11.83 o
 -14   4  19      178.43      172.52     12.58 o
 -12   4  19      458.80      470.99     26.87 o
 -10   4  19      912.81      962.06     34.91 o
  -8   4  19      915.33     1053.43     54.64 o
  -6   4  19      309.03      332.00     36.30 o
  -4   4  19       11.85       23.64      8.14 o
  -2   4  19        4.21        3.47      4.63 o
   0   4  19      173.44      170.95     14.47 o
   2   4  19      297.70      319.37     18.95 o
   4   4  19      261.69      243.82     16.71 o
   6   4  19       54.65       50.90      6.52 o
   8   4  19       98.37      109.01     10.77 o
  10   4  19      697.69      789.40     19.71 o
 -38   0  20       71.23       33.72      7.16 o
 -36   0  20       19.22       17.94      6.30 o
 -34   0  20        0.33        5.41      5.50 o
 -32   0  20      110.46       82.51      7.88 o
 -30   0  20      567.41      483.09     28.58 o
 -28   0  20      928.40      962.09     25.26 o
 -26   0  20      892.15      915.65     27.29 o
 -24   0  20       96.05       81.57      9.46 o
 -22   0  20     1141.69     1168.34     60.48 o
 -20   0  20      344.23      468.54     19.36 o
 -18   0  20     3329.70     3568.91     71.62 o
 -16   0  20      110.57      106.93      7.88 o
 -14   0  20       65.56       55.53      9.21 o
 -12   0  20        7.37       11.74      6.31 o
 -10   0  20      174.44      166.64     14.66 o
  -8   0  20      327.53      341.26     15.95 o
  -6   0  20       38.32       46.05      7.80 o
  -4   0  20       81.63       61.98      8.68 o
  -2   0  20      362.09      305.81     28.21 o
   0   0  20       56.50       38.29      8.98 o
   2   0  20      119.06       88.56      6.89 o
   4   0  20      317.80      270.76      9.67 o
   6   0  20      360.74      327.38     11.31 o
   8   0  20     2188.82     2146.98     37.06 o
  10   0  20     3653.77     3642.41     67.69 o
  12   0  20     2206.92     2291.84     50.26 o
  14   0  20     1445.09     1538.81     45.11 o
  16   0  20      484.50      485.13     21.27 o
  18   0  20       45.27       33.97      7.66 o
  20   0  20       30.59       34.78      6.07 o
  22   0  20      199.04      190.54     12.29 o
  24   0  20      605.07      580.07     22.06 o
 -37   1  20       41.88       35.02      5.20 o
 -35   1  20       35.06       37.83      5.34 o
 -33   1  20        0.50        1.41      4.96 o
 -31   1  20      138.34      141.28     12.55 o
 -29   1  20       88.74       77.74      6.25 o
 -27   1  20      224.74      208.51      9.31 o
 -25   1  20      307.38      296.66     10.65 o
 -23   1  20       76.28       77.02      5.88 o
 -21   1  20       47.65       56.23      4.79 o
 -19   1  20     1015.80     1052.66     18.04 o
 -17   1  20       11.23       12.85      2.67 o
 -15   1  20       82.54       85.68      4.75 o
 -13   1  20      267.13      224.97      7.63 o
 -11   1  20       47.31       21.68      2.89 o
  -9   1  20       42.14       45.44      3.87 o
  -7   1  20       99.43       79.54      5.03 o
  -5   1  20     3361.04     3336.42     44.28 o
  -3   1  20      400.83      388.27     11.79 o
  -1   1  20        7.18        9.17      3.09 o
   1   1  20      114.66      116.59      5.93 o
   3   1  20      133.37      119.68      6.31 o
   5   1  20      334.60      247.83      8.94 o
   7   1  20      483.36      404.10     11.23 o
   9   1  20       88.12       65.29      6.40 o
  11   1  20       36.68       34.17      5.19 o
  13   1  20      127.45      115.79      7.89 o
  15   1  20      217.14      198.12     10.40 o
  17   1  20      149.57      135.33      8.47 o
  19   1  20       79.07       74.83      5.90 o
  21   1  20      195.42      237.89     12.10 o
  23   1  20      473.47      629.25     15.38 o
 -36   2  20        0.15        1.71      3.65 o
 -34   2  20        2.52        1.25      3.99 o
 -32   2  20      278.49      264.63     24.15 o
 -30   2  20        4.84        5.09      4.63 o
 -28   2  20        2.89        7.48      4.97 o
 -26   2  20        6.66        4.17      5.35 o
 -24   2  20       13.91       10.27      4.79 o
 -22   2  20      526.27      490.68     18.59 o
 -20   2  20      124.85      115.60      9.31 o
 -18   2  20     1948.22     1857.64     33.14 o
 -16   2  20     1164.17     1036.74     21.44 o
 -14   2  20      599.34      548.70     12.28 o
 -12   2  20      356.40      316.54     11.09 o
 -10   2  20       54.22       48.62      5.90 o
  -8   2  20        0.09        2.71      3.05 o
  -6   2  20     2327.55     2160.59     48.42 o
  -4   2  20      417.65      411.55     16.31 o
  -2   2  20      967.37      888.77     18.61 o
   0   2  20      592.85      529.30     18.93 o
   2   2  20      149.15      147.18      8.78 o
   4   2  20        1.47        3.50      4.97 o
   6   2  20       13.58        7.06      6.97 o
   8   2  20       67.78       54.20      6.83 o
  10   2  20        1.61        5.38      3.81 o
  12   2  20       75.64       80.81      6.45 o
  14   2  20      311.37      335.04     11.35 o
  16   2  20      346.84      356.62     12.30 o
  18   2  20      139.87      136.03      7.63 o
  20   2  20        1.97        0.11      2.70 o
 -31   3  20        3.66        2.32      3.26 o
 -29   3  20        6.26        0.00      4.04 o
 -27   3  20       25.14       21.06      5.32 o
 -25   3  20       51.68       67.35      8.51 o
 -23   3  20       28.78       20.53      7.49 o
 -21   3  20       26.65       48.27      8.87 o
 -19   3  20       42.95       62.96      9.66 o
 -17   3  20       98.54      121.01     12.69 o
 -15   3  20        0.00        0.32      6.38 o
 -13   3  20      176.25      162.86     14.17 o
 -11   3  20      329.13      355.25     24.41 o
  -9   3  20      415.48      435.44     16.65 o
  -7   3  20      152.53      135.24      9.77 o
  -5   3  20      726.29      674.35     21.26 o
  -3   3  20      350.98      347.16     17.33 o
  -1   3  20      424.03      435.00     19.00 o
   1   3  20      298.42      270.01     15.60 o
   3   3  20       92.49       69.47      8.26 o
   5   3  20        0.19        0.00      7.17 o
   7   3  20       93.50       85.47     12.15 o
   9   3  20      151.37      137.73     11.80 o
  11   3  20      182.20      177.19     13.01 o
  13   3  20       56.76       63.24      5.87 o
  15   3  20       12.12        9.60      4.51 o
  17   3  20        3.81        5.49      6.36 o
 -24   4  20       13.07        5.08      4.81 o
 -22   4  20        7.59        5.89      6.82 o
 -20   4  20        0.05        0.82      5.01 o
 -18   4  20       28.57       23.18      4.72 o
 -16   4  20       30.67       25.20      6.00 o
 -14   4  20       18.37       24.48      6.09 o
 -12   4  20       34.16       33.58      6.32 o
 -10   4  20        2.27        4.70      5.59 o
  -8   4  20        2.27       16.32     11.33 o
  -6   4  20     1623.91     1588.67     71.33 o
  -4   4  20        0.16        3.30      4.55 o
  -2   4  20       13.13        8.58      5.50 o
   0   4  20       44.36       30.91      7.23 o
   2   4  20       80.67       68.60      9.07 o
   4   4  20       56.31       40.23      8.16 o
   6   4  20        0.04        0.25      3.45 o
   8   4  20        3.24        0.30      3.81 o
 -37   1  21       73.78       69.16      6.48 o
 -35   1  21       30.05       37.25      6.91 o
 -33   1  21      327.92      348.74     15.71 o
 -31   1  21      307.10      321.40     18.18 o
 -29   1  21      222.77      194.24     11.79 o
 -27   1  21      348.93      347.99     11.36 o
 -25   1  21      190.62      167.72      8.26 o
 -23   1  21      212.06      226.65      9.92 o
 -21   1  21     2780.65     2882.93     42.55 o
 -19   1  21      110.60      114.72      6.33 o
 -17   1  21     1219.27     1282.99     20.54 o
 -15   1  21      929.27      941.63     16.08 o
 -13   1  21      111.90      107.33      5.29 o
 -11   1  21       96.83       85.81      5.22 o
  -9   1  21       78.25       60.97      4.03 o
  -7   1  21       34.71       33.57      2.84 o
  -5   1  21     1087.72     1062.65     22.13 o
  -3   1  21     1022.95     1010.17     20.04 o
  -1   1  21      553.54      541.26     13.46 o
   1   1  21       59.24       58.32      5.54 o
   3   1  21      166.46      149.95      7.96 o
   5   1  21     1014.47      916.59     17.06 o
   7   1  21      912.74      802.91     20.28 o
   9   1  21     2287.73     2231.53     40.08 o
  11   1  21      202.75      196.93     10.64 o
  13   1  21        2.37        3.77      3.93 o
  15   1  21        3.47        3.54      3.68 o
  17   1  21      132.12      153.18      8.28 o
  19   1  21      461.15      519.22     15.27 o
  21   1  21     1132.77     1300.77     24.17 o
 -36   2  21      127.59      126.97     14.87 o
 -34   2  21       45.49       37.14      6.75 o
 -32   2  21      191.01      216.03     36.10 o
 -30   2  21      164.33      180.80     13.67 o
 -28   2  21       24.75       35.04      6.21 o
 -26   2  21       36.20       38.17      6.69 o
 -24   2  21       20.08       15.04      6.03 o
 -22   2  21      232.31      222.18     12.66 o
 -20   2  21       12.28       14.80      5.68 o
 -18   2  21      273.00      248.44     11.13 o
 -16   2  21      159.73      146.88      8.06 o
 -14   2  21       14.16       13.65      3.51 o
 -12   2  21      157.77      156.10      8.40 o
 -10   2  21       30.00       24.43      5.12 o
  -8   2  21       61.13       52.80      5.09 o
  -6   2  21       96.41       97.07      7.15 o
  -4   2  21      138.89      122.95      7.32 o
  -2   2  21      351.65      326.15     16.20 o
   0   2  21      626.98      630.70     24.04 o
   2   2  21      386.90      415.70     16.74 o
   4   2  21      102.89       96.54      8.57 o
   6   2  21      229.33      195.12     15.41 o
   8   2  21       74.77       72.58      7.14 o
  10   2  21      212.72      177.08      9.61 o
  12   2  21       69.75       74.16      5.97 o
  14   2  21        0.39        1.74      3.14 o
  16   2  21        7.18        3.54      3.32 o
  18   2  21       21.58       28.16      3.49 o
  20   2  21      306.05      308.69     20.03 o
 -31   3  21      102.78       69.30      9.84 o
 -29   3  21       27.78       12.48      3.21 o
 -27   3  21        0.95        0.59      3.62 o
 -25   3  21       10.33       16.75      7.77 o
 -23   3  21       71.43       64.79      7.28 o
 -21   3  21      141.89      133.50     15.47 o
 -19   3  21       46.31       37.38     10.66 o
 -17   3  21      124.12      134.13     16.02 o
 -15   3  21      233.39      208.38     17.99 o
 -13   3  21      298.79      281.92     17.85 o
 -11   3  21       60.67       57.44      8.90 o
  -9   3  21      388.73      401.51     16.11 o
  -7   3  21      800.90      857.24     20.77 o
  -5   3  21     2132.07     2119.81     37.28 o
  -3   3  21      248.90      233.79     12.88 o
  -1   3  21      145.43      139.32     11.43 o
   1   3  21       35.23       29.51      7.30 o
   3   3  21        3.93        0.02      7.16 o
   5   3  21       80.27       46.80      9.38 o
   7   3  21       99.93       95.18     10.71 o
   9   3  21       34.25       22.75      6.15 o
  11   3  21        6.85        3.81      3.84 o
  13   3  21        1.44        1.67      3.15 o
  15   3  21        4.86        8.88      3.86 o
 -22   4  21       66.40       59.13      6.84 o
 -20   4  21      546.77      585.33     37.17 o
 -18   4  21      310.63      296.29     13.83 o
 -16   4  21       55.75       42.70      8.57 o
 -14   4  21        0.53        0.41      4.23 o
 -12   4  21       15.10        6.39      5.54 o
 -10   4  21        6.16        0.02      7.80 o
  -8   4  21       33.79       46.49     13.74 o
  -6   4  21       51.63       35.48      7.42 o
  -4   4  21      286.85      256.73     17.52 o
  -2   4  21      140.15      108.54     19.04 o
   0   4  21       36.84       30.91      6.83 o
   2   4  21        2.27        2.30      4.58 o
   4   4  21       60.36       62.78      6.57 o
   6   4  21        6.49        9.00      4.62 o
   8   4  21      736.69      762.09     29.54 o
 -36   0  22       20.44       25.44      4.67 o
 -34   0  22       87.45      103.10     13.41 o
 -32   0  22        4.12        5.49      6.92 o
 -30   0  22       87.58       75.41     13.75 o
 -28   0  22      286.40      264.27     16.20 o
 -26   0  22       69.06       69.63     12.87 o
 -24   0  22      652.45      628.34     18.30 o
 -22   0  22      899.27      922.27     30.32 o
 -20   0  22     4470.19     4455.52     63.55 o
 -18   0  22     1376.45     1306.09     30.39 o
 -16   0  22      645.23      645.17     24.16 o
 -14   0  22        5.32        0.42      4.38 o
 -12   0  22      335.67      342.21     14.63 o
 -10   0  22      236.69      221.75     12.61 o
  -8   0  22      354.41      354.81     13.15 o
  -6   0  22     2543.79     2451.11     36.61 o
  -4   0  22     2674.27     2459.43     44.61 o
  -2   0  22      465.76      410.02     14.07 o
   0   0  22      362.50      399.96     13.40 o
   2   0  22     1140.97     1106.09     23.62 o
   4   0  22     1561.01     1562.59     31.16 o
   6   0  22     9198.40     9144.19    119.07 o
   8   0  22      697.12      739.76     29.68 o
  10   0  22      576.78      627.70     26.04 o
  12   0  22      217.45      210.29     17.25 o
  14   0  22       72.74       65.53      8.73 o
  16   0  22       12.14       12.01      5.59 o
  18   0  22        6.83        5.40      4.93 o
  20   0  22       89.63       86.00      8.08 o
  22   0  22        4.17        5.86      3.27 o
 -37   1  22        4.96        6.21      6.92 o
 -35   1  22      239.23      238.94     16.37 o
 -33   1  22      142.37      138.96     11.71 o
 -31   1  22        1.12        3.59      4.11 o
 -29   1  22       53.94       48.68      6.43 o
 -27   1  22      127.04      133.74      7.39 o
 -25   1  22      262.50      318.17     11.10 o
 -23   1  22      115.67      115.14      7.44 o
 -21   1  22        6.53       13.62      4.34 o
 -19   1  22      188.51      164.81      6.98 o
 -17   1  22        9.39        5.83      2.70 o
 -15   1  22      364.78      307.10      9.44 o
 -13   1  22      747.87      736.35     13.95 o
 -11   1  22      404.51      422.52     10.81 o
  -9   1  22      157.68      167.78      8.03 o
  -7   1  22       54.49       81.05      5.59 o
  -5   1  22      795.43      773.09     24.99 o
  -3   1  22      669.04      646.80     15.19 o
  -1   1  22      421.70      370.86     11.74 o
   1   1  22      285.72      265.83     10.61 o
   3   1  22      547.38      510.40     13.85 o
   5   1  22     1391.40     1310.79     25.65 o
   7   1  22        2.37        3.44      3.83 o
   9   1  22      191.43      198.58     11.69 o
  11   1  22      198.38      181.63     10.33 o
  13   1  22      186.55      141.59      9.72 o
  15   1  22      257.89      247.59     12.06 o
  17   1  22      402.30      444.82     14.62 o
  19   1  22      250.62      269.79     14.23 o
  21   1  22       42.66       53.73      4.82 o
 -34   2  22       16.54       11.97      4.57 o
 -32   2  22       67.01       65.84      9.39 o
 -30   2  22       99.86       80.80      7.85 o
 -28   2  22      148.99      151.07     12.03 o
 -26   2  22      195.88      160.68     13.49 o
 -24   2  22      560.40      515.49     20.56 o
 -22   2  22      394.60      381.99     16.77 o
 -20   2  22      585.53      583.13     17.72 o
 -18   2  22        9.86        8.25      3.51 o
 -16   2  22      216.91      200.49     10.39 o
 -14   2  22      724.62      733.44     22.95 o
 -12   2  22     1151.35     1306.46     29.28 o
 -10   2  22     1866.11     1994.62     35.10 o
  -8   2  22       83.92       70.59      7.05 o
  -6   2  22     1751.02     1788.81     35.41 o
  -4   2  22      188.77      197.21     14.09 o
  -2   2  22       77.32       66.86      9.39 o
   0   2  22      224.02      209.78     14.18 o
   2   2  22      455.29      427.64     17.47 o
   4   2  22      759.43      780.42     25.23 o
   6   2  22     1724.08     1576.66     42.61 o
   8   2  22       25.80       33.09      5.88 o
  10   2  22       49.85       45.36      4.95 o
  12   2  22      157.34      159.24      7.61 o
  14   2  22      151.72      137.88      7.65 o
  16   2  22       70.64       48.87      4.66 o
  18   2  22       70.28       54.72      4.52 o
 -29   3  22       21.47       19.92      4.37 o
 -27   3  22        3.13        4.72      4.47 o
 -25   3  22       45.74       22.39     10.09 o
 -23   3  22      266.44      281.82     15.98 o
 -21   3  22      612.49      676.25     25.03 o
 -19   3  22      420.36      500.57     22.67 o
 -17   3  22      142.08      191.31     17.66 o
 -15   3  22       11.47       11.77      8.64 o
 -13   3  22      393.32      387.82     22.57 o
 -11   3  22      632.79      609.74     21.74 o
  -9   3  22       35.91       43.74      5.95 o
  -7   3  22      587.21      596.26     17.05 o
  -5   3  22        6.48        5.80      4.40 o
  -3   3  22        0.01        2.01      4.82 o
  -1   3  22        0.03        1.16      5.76 o
   1   3  22        0.05        0.15      6.28 o
   3   3  22        0.22        0.02      6.85 o
   5   3  22        3.24        0.22      5.45 o
   7   3  22       28.34       71.64      8.93 o
   9   3  22        1.79        7.24      4.78 o
  11   3  22       29.33       24.41      4.03 o
  13   3  22       43.63       48.92      6.81 o
 -22   4  22       87.07       77.37     10.58 o
 -20   4  22      325.67      315.15     22.19 o
 -18   4  22      159.14      152.04     22.70 o
 -16   4  22       65.79       70.75     12.53 o
 -14   4  22       45.49       35.30      7.12 o
 -12   4  22       20.33       23.41      9.54 o
 -10   4  22       62.64       39.60     10.66 o
  -8   4  22      328.32      348.12     28.03 o
  -6   4  22      735.69      653.20     60.31 o
  -4   4  22      107.11       95.75     10.58 o
  -2   4  22       14.33       16.81      8.36 o
   0   4  22        2.62        4.94      3.89 o
   2   4  22        9.52        6.43      3.90 o
   4   4  22        2.12        0.07      3.26 o
   6   4  22       22.87       14.54      6.44 o
 -37   1  23       35.21       35.07      8.97 o
 -35   1  23      173.11      153.28     10.22 o
 -33   1  23       61.31       59.24      8.31 o
 -31   1  23       21.74       18.63      4.53 o
 -29   1  23       45.39       41.20      6.32 o
 -27   1  23       15.14        8.36      4.16 o
 -25   1  23      230.66      233.79      9.71 o
 -23   1  23      187.75      178.33      9.05 o
 -21   1  23     2561.43     2735.54     33.69 o
 -19   1  23     1496.39     1516.42     26.26 o
 -17   1  23     1191.36     1125.05     31.92 o
 -15   1  23     1137.59     1045.17     27.35 o
 -13   1  23      719.70      655.44     15.02 o
 -11   1  23       70.07       64.07      4.96 o
  -9   1  23       65.63       57.04      5.02 o
  -7   1  23     1827.80     1734.85     46.67 o
  -5   1  23     2667.22     2427.69     66.98 o
  -3   1  23      642.33      566.83     16.37 o
  -1   1  23      200.90      195.64      9.60 o
   1   1  23     1706.94     1602.93     54.75 o
   3   1  23      415.33      433.70     15.70 o
   5   1  23        3.92        4.70      3.97 o
   7   1  23     1389.30     1450.74     30.85 o
   9   1  23     1225.80     1285.81     29.05 o
  11   1  23     1148.77     1217.66     24.88 o
  13   1  23      511.29      533.30     17.40 o
  15   1  23      119.04      120.42      9.25 o
  17   1  23       13.74       14.61      3.42 o
  19   1  23      116.80      143.23      7.95 o
 -34   2  23      118.22      110.53      9.94 o
 -32   2  23       30.22       22.27      8.80 o
 -30   2  23       11.97       10.94      8.85 o
 -28   2  23        9.00        7.24      5.12 o
 -26   2  23        0.72        0.00      4.79 o
 -24   2  23       24.47       18.41      6.01 o
 -22   2  23      179.58      189.63     10.47 o
 -20   2  23      152.44      135.55      7.40 o
 -18   2  23      797.89      743.55     19.21 o
 -16   2  23     1861.79     1929.94     30.21 o
 -14   2  23     1770.90     1820.64     35.69 o
 -12   2  23     1290.99     1359.17     28.67 o
 -10   2  23      503.88      526.06     17.28 o
  -8   2  23     2107.49     2148.39     39.17 o
  -6   2  23      747.32      809.46     26.86 o
  -4   2  23      228.47      273.61     16.13 o
  -2   2  23       60.95       67.17      8.37 o
   0   2  23       18.33       14.83      5.07 o
   2   2  23       34.57       34.00      6.25 o
   4   2  23      199.87      197.84     15.47 o
   6   2  23      258.72      266.30     14.70 o
   8   2  23      173.59      213.87     10.35 o
  10   2  23      317.79      396.39     13.31 o
  12   2  23      244.16      307.43     11.34 o
  14   2  23      140.49      161.03      7.78 o
  16   2  23       24.43       31.95      5.94 o
 -27   3  23       91.63       87.56      7.49 o
 -25   3  23      251.22      260.89     17.48 o
 -23   3  23      358.18      385.50     17.68 o
 -21   3  23      213.56      275.53     15.36 o
 -19   3  23       13.42       13.72      5.81 o
 -17   3  23      423.36      450.66     25.81 o
 -15   3  23     1138.70     1248.88     52.03 o
 -13   3  23      605.88      653.87     31.38 o
 -11   3  23      170.04      194.71     13.12 o
  -9   3  23     2554.69     2501.38     72.28 o
  -7   3  23      180.38      163.78     11.34 o
  -5   3  23      484.91      478.44     18.99 o
  -3   3  23      218.00      221.24     15.75 o
  -1   3  23       61.38       74.57      9.53 o
   1   3  23       11.80       15.52      7.73 o
   3   3  23        0.39        5.23      6.41 o
   5   3  23        1.70        1.40      5.02 o
   7   3  23       26.52       24.50      5.83 o
   9   3  23       32.04       16.93      3.84 o
  11   3  23       22.07       21.74      4.44 o
 -18   4  23      227.23      199.57     16.45 o
 -16   4  23       76.16       61.02     11.65 o
 -14   4  23        5.88        2.63      5.96 o
 -12   4  23        1.58        7.48      6.96 o
 -10   4  23       26.88       23.11      8.12 o
  -8   4  23        8.64       10.31      8.45 o
  -6   4  23       82.88       58.00     13.42 o
  -4   4  23      233.97      201.80     17.72 o
  -2   4  23      254.42      204.79     30.29 o
   0   4  23      208.11      210.83     12.63 o
   2   4  23      330.19      363.61     14.98 o
 -36   0  24       22.61        8.52      3.13 o
 -34   0  24       56.14       61.57     10.12 o
 -32   0  24      208.30      242.70     19.20 o
 -30   0  24      445.84      462.22     21.85 o
 -28   0  24      123.21      131.10     12.57 o
 -26   0  24       92.97      126.33     18.20 o
 -24   0  24     2165.65     2225.19     39.83 o
 -22   0  24       37.72       35.95      8.09 o
 -20   0  24     1203.55     1268.52     47.02 o
 -18   0  24     1578.52     1597.22     79.66 o
 -16   0  24     1446.59     1479.03     27.93 o
 -14   0  24     1255.68     1269.66     32.32 o
 -12   0  24     1449.33     1468.94     32.30 o
 -10   0  24     1623.33     1573.58     30.31 o
  -8   0  24     1708.23     1620.78     33.81 o
  -6   0  24      251.35      232.29     13.63 o
  -4   0  24      803.39      787.62     21.76 o
  -2   0  24     4893.15     4685.39     82.07 o
   0   0  24     9032.92     8585.51    224.97 o
   2   0  24     9102.77     8752.54    162.52 o
   4   0  24       12.16       13.54      4.86 o
   6   0  24     3429.51     3470.23     61.45 o
   8   0  24       59.01       32.82      9.18 o
  10   0  24        8.96       21.16      7.24 o
  12   0  24       35.57       46.65      8.61 o
  14   0  24      487.64      546.74     21.25 o
  16   0  24     1014.77     1120.91     28.92 o
  18   0  24      857.27      861.14     23.91 o
  20   0  24      520.94      466.44     23.65 o
 -37   1  24       98.64       73.07      9.96 o
 -35   1  24       81.47       91.42      9.42 o
 -33   1  24      209.29      219.17     16.68 o
 -31   1  24      186.73      204.69     10.19 o
 -29   1  24       25.30       36.04      5.53 o
 -27   1  24        0.01        3.92      4.30 o
 -25   1  24       21.57       18.01      4.00 o
 -23   1  24      137.74      147.49     10.08 o
 -21   1  24        0.83        6.72      4.33 o
 -19   1  24       67.47       58.64      6.09 o
 -17   1  24       87.81       72.05      6.51 o
 -15   1  24      217.10      195.73      9.40 o
 -13   1  24     1538.96     1505.17     25.80 o
 -11   1  24     3374.61     3193.27     49.91 o
  -9   1  24     5262.87     4999.50     82.36 o
  -7   1  24     3018.83     2811.69     51.67 o
  -5   1  24     1755.81     1580.18     54.83 o
  -3   1  24      435.04      379.24     18.90 o
  -1   1  24       70.13       63.35      7.70 o
   1   1  24        8.61        4.91      4.44 o
   3   1  24      188.33      180.95      9.24 o
   5   1  24       28.15       27.33      4.64 o
   7   1  24      816.29      865.21     23.78 o
   9   1  24      717.57      773.33     19.60 o
  11   1  24      279.46      279.70     11.61 o
  13   1  24       28.92       29.55      5.71 o
  15   1  24       14.19       10.78      3.52 o
  17   1  24      104.38       88.69      7.01 o
  19   1  24      375.83      484.32     14.65 o
 -34   2  24      310.08      291.67     18.20 o
 -32   2  24      301.02      313.42     17.37 o
 -30   2  24      266.15      295.12     18.20 o
 -28   2  24       96.91       91.71      8.05 o
 -26   2  24       30.77       21.60      5.80 o
 -24   2  24      191.06      190.19     11.87 o
 -22   2  24      168.07      166.03     10.57 o
 -20   2  24      299.76      244.83     10.43 o
 -18   2  24      528.94      505.52     15.28 o
 -16   2  24      453.92      465.85     15.11 o
 -14   2  24      214.20      239.46     11.85 o
 -12   2  24      248.30      271.30     12.26 o
 -10   2  24     1486.58     1519.29     33.48 o
  -8   2  24     4526.15     4724.43     67.43 o
  -6   2  24     1440.69     1511.59     36.14 o
  -4   2  24      573.68      584.25     23.29 o
  -2   2  24      146.80      130.51     11.01 o
   0   2  24       25.47       27.40      5.59 o
   2   2  24       15.74       26.22      6.85 o
   4   2  24     1230.66     1191.99     34.62 o
   6   2  24      200.88      225.40     12.32 o
   8   2  24      435.72      445.90     13.92 o
  10   2  24      263.44      226.68      9.38 o
  12   2  24       47.77       42.79      4.97 o
  14   2  24        0.01        2.69      3.65 o
  16   2  24       30.71       21.87      5.42 o
 -27   3  24       32.23       22.83      8.08 o
 -25   3  24        7.46        0.12      5.10 o
 -23   3  24       29.42       24.87      5.87 o
 -21   3  24        0.65        1.22      5.52 o
 -19   3  24       81.48       78.41      9.73 o
 -17   3  24      322.85      332.19     29.47 o
 -15   3  24      425.26      483.50     26.15 o
 -13   3  24      112.95      122.04     13.56 o
 -11   3  24      144.51      128.06      9.66 o
  -9   3  24        1.53       12.50      5.22 o
  -7   3  24        2.18        2.77      4.30 o
  -5   3  24       29.19       20.09      6.68 o
  -3   3  24      111.16      133.84     16.79 o
  -1   3  24      159.54      168.27     13.13 o
   1   3  24      146.19      146.51     14.78 o
   3   3  24      102.92       89.18      9.33 o
   5   3  24      363.85      438.01     19.31 o
   7   3  24      136.91      113.44      8.10 o
   9   3  24       52.98       54.11      4.81 o
  11   3  24        0.03        2.73      3.60 o
 -16   4  24        0.02        3.25      4.62 o
 -14   4  24       14.08       19.38      8.67 o
 -12   4  24       58.98       62.51     11.45 o
 -10   4  24      116.40      138.79     15.88 o
  -8   4  24      563.66      552.73     31.73 o
  -6   4  24       26.59       29.82      6.48 o
  -4   4  24        0.01        0.00      5.29 o
  -2   4  24        6.59        7.75      8.31 o
   0   4  24        5.92        4.29      4.16 o
 -35   1  25       76.75       79.47      8.46 o
 -33   1  25       45.36       53.67     14.26 o
 -31   1  25        0.31        3.13      3.84 o
 -29   1  25       31.36       44.28      5.97 o
 -27   1  25      669.07      695.43     23.58 o
 -25   1  25      662.89      684.08     19.35 o
 -23   1  25     2174.52     2353.07     37.36 o
 -21   1  25      350.74      379.73     15.27 o
 -19   1  25      137.36      139.26      9.74 o
 -17   1  25       93.07      100.51      8.24 o
 -15   1  25       76.67       68.54      6.61 o
 -13   1  25       48.24       33.30      6.74 o
 -11   1  25      542.13      513.05     15.96 o
  -9   1  25       35.38       31.28      4.86 o
  -7   1  25       18.98       16.58      3.73 o
  -5   1  25      583.41      544.93     17.33 o
  -3   1  25     1685.54     1685.59     34.32 o
  -1   1  25     1062.73     1052.39     27.24 o
   1   1  25      336.08      326.33     16.67 o
   3   1  25     1208.83     1131.94     23.06 o
   5   1  25     1846.86     1913.16     29.54 o
   7   1  25     1589.07     1709.28     32.43 o
   9   1  25      409.75      416.37     14.14 o
  11   1  25       11.98       15.17      6.19 o
  13   1  25       20.19       20.29      5.68 o
  15   1  25       11.01       11.80      4.80 o
  17   1  25        0.44        0.34      2.55 o
 -32   2  25       28.76       20.64      7.27 o
 -30   2  25       48.39       56.64      8.71 o
 -28   2  25      168.90      188.95     15.33 o
 -26   2  25      214.41      228.13     14.46 o
 -24   2  25      150.88      165.55     11.56 o
 -22   2  25        5.07        2.15      4.36 o
 -20   2  25        0.62        3.25      3.54 o
 -18   2  25       16.37       10.87      3.80 o
 -16   2  25       95.74       93.62      6.60 o
 -14   2  25       61.90       67.07      7.88 o
 -12   2  25      401.30      419.74     17.31 o
 -10   2  25      181.23      205.91     13.97 o
  -8   2  25      511.68      542.16     21.82 o
  -6   2  25      160.02      162.43     12.68 o
  -4   2  25        1.56        4.81      5.38 o
  -2   2  25      148.52      160.52     10.31 o
   0   2  25       66.61       72.00      8.54 o
   2   2  25       28.16       25.56      4.90 o
   4   2  25      331.56      296.02     15.09 o
   6   2  25        6.41        8.92      3.97 o
   8   2  25       12.52       10.93      3.66 o
  10   2  25      102.74       84.77      6.60 o
  12   2  25      385.40      396.01     12.99 o
  14   2  25      872.54      933.96     26.59 o
 -23   3  25       28.92       28.27      6.27 o
 -21   3  25       15.77       25.37      8.11 o
 -19   3  25      263.53      257.11     15.00 o
 -17   3  25      310.25      331.04     21.65 o
 -15   3  25      166.62      215.19     17.78 o
 -13   3  25      289.94      316.13     15.40 o
 -11   3  25      648.41      652.25     31.28 o
  -9   3  25     1576.72     1539.08     28.30 o
  -7   3  25      460.28      478.74     17.88 o
  -5   3  25      286.82      341.92     17.40 o
  -3   3  25      202.26      235.88     14.98 o
  -1   3  25      151.27      144.20     11.44 o
   1   3  25       87.84      103.56     10.25 o
   3   3  25       53.89       54.21      7.40 o
   5   3  25      150.37      174.73      9.17 o
   7   3  25       94.90      113.34      6.83 o
   9   3  25      143.05      145.90     10.39 o
 -14   4  25        0.81        7.03      6.29 o
 -12   4  25        0.16        3.70      5.74 o
 -10   4  25        4.41        9.62      5.71 o
  -4   4  25      101.27       96.85     11.90 o
 -34   0  26       14.99        6.48      5.09 o
 -32   0  26      133.35      150.93     13.55 o
 -30   0  26      217.54      207.59     23.27 o
 -28   0  26        1.98        0.33     12.57 o
 -26   0  26      442.56      399.93     34.58 o
 -24   0  26     3327.05     3375.49     99.96 o
 -22   0  26     2720.79     2799.47     62.98 o
 -20   0  26     2046.32     1888.81     40.83 o
 -18   0  26     1506.99     1358.88     48.03 o
 -16   0  26     1309.53     1271.26     35.51 o
 -14   0  26     1163.58     1135.95     35.92 o
 -12   0  26      841.02      876.31     36.33 o
 -10   0  26      674.77      663.20     25.48 o
  -8   0  26      391.49      406.04     24.88 o
  -6   0  26      747.69      744.86     29.83 o
  -4   0  26     1661.26     1639.77     42.10 o
  -2   0  26     2053.77     2172.10     52.85 o
   0   0  26       57.60       61.55      7.44 o
   2   0  26      249.08      248.08     12.91 o
   4   0  26     2775.52     2809.55     47.60 o
   6   0  26      858.87      837.24     30.44 o
   8   0  26      336.96      329.58     17.53 o
  10   0  26       48.24       44.15      7.31 o
  12   0  26       32.29       17.25      5.55 o
  14   0  26      173.04      171.20     10.22 o
  16   0  26      466.92      494.59     19.71 o
 -35   1  26        3.30        6.97      5.14 o
 -33   1  26       62.34       70.91      9.37 o
 -31   1  26      119.16      130.02      8.87 o
 -29   1  26      128.46      134.06      9.77 o
 -27   1  26       20.25       16.61      5.16 o
 -25   1  26      414.93      401.22     17.98 o
 -23   1  26       11.36       12.90      5.06 o
 -21   1  26        0.00        5.93      3.86 o
 -19   1  26       25.23       33.58      7.05 o
 -17   1  26       41.23       44.16      6.36 o
 -15   1  26      126.08      123.22     10.67 o
 -13   1  26      162.11      146.96      9.89 o
 -11   1  26      436.57      493.18     16.00 o
  -9   1  26       33.38       34.66      7.68 o
  -7   1  26      151.43      143.49      9.23 o
  -5   1  26      574.80      555.94     19.64 o
  -3   1  26      852.57      914.98     24.98 o
  -1   1  26     1257.30     1314.41     29.88 o
   1   1  26     1188.11     1174.75     23.43 o
   3   1  26     1090.86     1049.83     23.91 o
   5   1  26      475.14      464.95     21.87 o
   7   1  26      627.92      627.41     18.62 o
   9   1  26      463.90      490.29     17.07 o
  11   1  26      275.16      302.22     11.82 o
  13   1  26       89.26      102.30      8.86 o
  15   1  26       15.42       16.73      2.81 o
 -32   2  26        4.71        8.82      4.35 o
 -30   2  26      110.51      122.05     11.35 o
 -28   2  26      233.19      263.41     23.13 o
 -26   2  26      676.03      749.30     30.65 o
 -24   2  26       44.27       55.19     13.07 o
 -22   2  26       23.74       32.29      5.73 o
 -20   2  26      188.25      199.44     10.82 o
 -18   2  26      279.90      296.23     12.21 o
 -16   2  26        6.07        5.60      4.56 o
 -14   2  26      141.06      115.46     11.49 o
 -12   2  26       39.09       57.49      7.44 o
 -10   2  26      863.84      909.53     28.21 o
  -8   2  26     1301.76     1393.07     54.33 o
  -6   2  26      575.29      573.68     30.15 o
  -4   2  26      206.37      207.31     26.60 o
  -2   2  26      120.31      105.50      9.93 o
   0   2  26      424.73      413.42     16.19 o
   2   2  26      253.54      268.16     15.98 o
   4   2  26      391.87      399.80     15.34 o
   6   2  26       10.22       10.51      3.77 o
   8   2  26       49.00       40.71      4.75 o
  10   2  26      154.74      118.88      6.87 o
  12   2  26      183.96      148.80     14.29 o
 -23   3  26       33.56       30.29      8.30 o
 -21   3  26       15.51       19.53      8.85 o
 -19   3  26       16.94       17.94     11.73 o
 -17   3  26       17.90        8.97      9.34 o
 -15   3  26      103.66      108.13     18.04 o
 -13   3  26      104.17       95.58      9.20 o
 -11   3  26       18.49       17.70      4.91 o
  -9   3  26        0.09        0.08      4.26 o
  -7   3  26       23.17       16.29      5.16 o
  -5   3  26      128.27      129.32     12.32 o
  -3   3  26      349.22      356.44     16.73 o
  -1   3  26      561.99      625.16     21.85 o
   1   3  26      505.62      503.06     18.88 o
   3   3  26      361.17      336.52     15.02 o
   5   3  26       76.94       49.04      6.17 o
   7   3  26       40.87       19.55      3.56 o
 -35   1  27       11.40        7.47      3.21 o
 -33   1  27       22.67       28.23      6.25 o
 -31   1  27        4.64       12.28      4.28 o
 -29   1  27        0.11        0.96      3.90 o
 -27   1  27      670.49      667.28     21.99 o
 -25   1  27      288.08      302.56     15.26 o
 -23   1  27      109.80       95.55      9.10 o
 -21   1  27       96.51       73.16      8.79 o
 -19   1  27        1.38        2.13      4.47 o
 -17   1  27      108.24       99.90      8.08 o
 -15   1  27      641.90      612.27     19.13 o
 -13   1  27      843.42      768.74     19.32 o
 -11   1  27     1364.48     1288.50     25.25 o
  -9   1  27      391.86      379.10     13.33 o
  -7   1  27       32.83       22.04      4.94 o
  -5   1  27       16.17       10.87      4.84 o
  -3   1  27      174.38      202.91     11.82 o
  -1   1  27      425.57      445.45     15.14 o
   1   1  27      778.76      746.71     21.93 o
   3   1  27      984.43     1020.26     22.85 o
   5   1  27       75.63       67.66      7.35 o
   7   1  27       11.33        8.23      3.76 o
   9   1  27        6.59       10.31      3.38 o
  11   1  27        6.46        7.88      4.43 o
  13   1  27       10.25        9.88      3.02 o
 -30   2  27      152.29      152.14      9.07 o
 -28   2  27      113.47      101.48     10.89 o
 -26   2  27        3.24        8.09      5.17 o
 -24   2  27        3.04        5.33      4.04 o
 -22   2  27       50.55       46.02      5.99 o
 -20   2  27       22.74       21.46      4.29 o
 -18   2  27        0.10        1.83      3.65 o
 -16   2  27       52.50       72.45      9.69 o
 -14   2  27       22.34       16.49     11.04 o
 -12   2  27      413.14      466.74     22.72 o
 -10   2  27       88.99      111.03     11.48 o
  -8   2  27      324.11      356.67     20.41 o
  -6   2  27      278.83      292.17     17.57 o
  -4   2  27      246.62      268.78     14.60 o
  -2   2  27      200.67      203.84     11.44 o
   0   2  27        0.12        3.41      4.15 o
   2   2  27      163.32      166.72     11.05 o
   4   2  27      248.14      230.52     10.84 o
   6   2  27      183.52      180.95      9.19 o
   8   2  27       10.06        5.59      2.85 o
  10   2  27       86.58       81.73      6.60 o
 -23   3  27       40.01       18.54      6.06 o
 -21   3  27       60.02       68.25     12.42 o
 -19   3  27       39.77       55.21     12.62 o
 -17   3  27       45.26       54.66     12.03 o
 -15   3  27      113.20      113.82     17.89 o
 -13   3  27      199.77      177.08     11.95 o
 -11   3  27     1091.62     1139.66     36.06 o
  -9   3  27        0.13        0.00      4.09 o
  -7   3  27       22.43       23.83      5.22 o
  -5   3  27        5.38        8.74      4.33 o
  -3   3  27       13.82       11.10      3.89 o
  -1   3  27       56.66       58.96      7.07 o
   1   3  27       67.05       62.08      6.86 o
   3   3  27       13.21       14.50      4.00 o
   5   3  27       31.56       24.37      4.05 o
 -34   0  28        8.86       20.12     10.50 o
 -32   0  28       71.44       51.40     17.19 o
 -30   0  28        1.12        7.60      6.74 o
 -28   0  28       86.55      104.35      8.10 o
 -26   0  28      171.35      191.05     18.83 o
 -24   0  28      177.25      134.96     20.38 o
 -22   0  28        7.84        6.15      8.81 o
 -20   0  28      322.69      392.28     17.35 o
 -18   0  28     1158.80     1220.06     50.49 o
 -16   0  28     1353.20     1271.16     66.53 o
 -14   0  28     1115.00     1106.39     31.10 o
 -12   0  28      473.76      458.60     29.21 o
 -10   0  28       27.69       30.27      5.56 o
  -8   0  28       36.66       41.79      8.47 o
  -6   0  28      194.24      181.85     13.36 o
  -4   0  28       18.86        7.48      8.17 o
  -2   0  28        1.34        2.69      5.36 o
   0   0  28      826.09      879.98     26.01 o
   2   0  28     1510.55     1576.71     32.73 o
   4   0  28     1711.17     1816.58     43.16 o
   6   0  28      742.20      819.93     25.70 o
   8   0  28      304.86      320.53     23.67 o
  10   0  28      158.88      156.60     13.85 o
  12   0  28       62.53       61.65      5.63 o
 -33   1  28       67.30       68.04      7.89 o
 -31   1  28        0.59        3.80      2.91 o
 -29   1  28       46.80       33.94      5.27 o
 -27   1  28      198.62      216.07     11.58 o
 -25   1  28       38.29       41.26      7.11 o
 -23   1  28      189.04      177.23     12.38 o
 -21   1  28      346.56      333.75     16.02 o
 -19   1  28      675.37      650.28     20.88 o
 -17   1  28      819.75      756.57     21.11 o
 -15   1  28      134.94      114.81      7.81 o
 -13   1  28      808.31      782.74     20.16 o
 -11   1  28       63.16       73.18      6.45 o
  -9   1  28      120.77      123.57      7.93 o
  -7   1  28       15.26        9.92      4.11 o
  -5   1  28       62.85       82.39      7.85 o
  -3   1  28      107.50      101.33      8.46 o
  -1   1  28       16.61       17.19      4.19 o
   1   1  28      552.14      595.59     17.22 o
   3   1  28       67.71       65.04      7.02 o
   5   1  28        5.07        3.38      4.29 o
   7   1  28       84.03       71.40      6.16 o
   9   1  28      263.01      273.70     13.97 o
  11   1  28      516.30      516.69     17.35 o
  13   1  28      250.82      223.52      9.48 o
 -30   2  28       89.60       77.01      7.22 o
 -28   2  28      125.86      119.85      8.51 o
 -26   2  28      393.53      402.49     16.33 o
 -24   2  28      157.41      153.17      8.95 o
 -22   2  28       44.00       49.91      5.16 o
 -20   2  28       51.11       49.17      6.52 o
 -18   2  28       59.76       47.33      6.49 o
 -16   2  28        1.60        9.45      4.93 o
 -14   2  28      306.99      306.66     17.67 o
 -12   2  28     1170.07     1304.27     35.96 o
 -10   2  28      857.77      888.17     30.78 o
  -8   2  28      688.80      685.96     25.87 o
  -6   2  28      485.50      468.42     22.05 o
  -4   2  28      177.77      170.39     10.15 o
  -2   2  28      119.73      116.47      8.49 o
   0   2  28      407.36      376.75     17.88 o
   2   2  28       54.95       62.04      6.01 o
   4   2  28       55.29       54.42      5.68 o
   6   2  28       86.45       68.50      5.45 o
   8   2  28       59.76       41.59      4.84 o
  10   2  28       20.27       14.71      5.17 o
 -21   3  28       41.27       39.56      8.75 o
 -19   3  28       64.00       58.79     12.20 o
 -17   3  28       57.05       70.91     13.24 o
 -15   3  28      163.06      163.96     18.83 o
 -13   3  28       11.48       12.14      4.85 o
 -11   3  28       43.78       37.22      5.67 o
  -9   3  28       25.21       17.09      4.34 o
  -7   3  28        4.11        5.17      4.17 o
  -5   3  28        6.41       11.54      5.24 o
  -3   3  28       57.54       66.25      6.90 o
  -1   3  28      143.29      162.35     10.01 o
   1   3  28       85.27       83.08      6.77 o
   3   3  28       88.91       95.78      6.33 o
 -33   1  29        4.55        5.70      3.64 o
 -31   1  29       17.29       15.74      4.90 o
 -29   1  29      221.28      226.75     10.03 o
 -27   1  29      360.37      345.31     14.14 o
 -25   1  29      200.22      200.67     11.45 o
 -23   1  29       48.81       46.03      6.03 o
 -21   1  29        3.48        6.57      4.03 o
 -19   1  29        0.92        1.37      4.14 o
 -17   1  29       18.30       29.85      5.81 o
 -15   1  29      397.49      420.66     15.12 o
 -13   1  29      402.90      420.77     14.90 o
 -11   1  29      118.43      100.92      7.77 o
  -9   1  29       23.49        7.03      3.62 o
  -7   1  29        1.18        3.29      4.18 o
  -5   1  29        4.73        7.08      4.18 o
  -3   1  29      152.54      138.63      8.72 o
  -1   1  29       22.21       17.32      4.40 o
   1   1  29      408.48      361.35     12.72 o
   3   1  29       22.96       32.43      5.14 o
   5   1  29       70.12       73.19      5.48 o
   7   1  29       77.26       68.92      6.65 o
   9   1  29       45.83       46.79      5.67 o
  11   1  29       22.36       27.18      4.02 o
 -28   2  29       17.17       18.10      3.52 o
 -26   2  29      179.42      215.79     10.84 o
 -24   2  29       84.37       94.75      6.77 o
 -22   2  29       15.23       11.86      3.34 o
 -20   2  29        0.40        3.56      3.28 o
 -18   2  29       57.28       65.72      8.62 o
 -16   2  29      180.53      167.52     13.30 o
 -14   2  29      142.85      146.17     12.66 o
 -12   2  29       40.74       36.98      9.19 o
 -10   2  29        1.65        5.18      5.02 o
  -8   2  29        0.76        6.27      4.91 o
  -6   2  29        1.14        3.59      4.28 o
  -4   2  29       12.04       13.36      4.56 o
  -2   2  29        1.34        1.75      4.04 o
   0   2  29        1.58        3.14      3.73 o
   2   2  29      166.83      168.81      8.44 o
   4   2  29       76.57       74.38      5.52 o
   6   2  29       43.73       47.00      3.94 o
   8   2  29        3.76       10.19      5.91 o
 -21   3  29       48.10       40.03      8.00 o
 -19   3  29       29.47       27.88      7.88 o
 -17   3  29       35.19       54.46     10.76 o
 -15   3  29      723.34      769.37     37.64 o
 -13   3  29        0.49        3.53      2.98 o
 -11   3  29       87.89      105.66     23.31 o
  -9   3  29       26.85       32.87      4.18 o
  -7   3  29       23.63       21.23      3.75 o
  -5   3  29       66.13       57.07      6.06 o
  -3   3  29      112.66      102.83      7.32 o
  -1   3  29       77.70       73.53      6.15 o
 -32   0  30        6.66       28.58      8.12 o
 -30   0  30      389.73      313.53     14.12 o
 -28   0  30       59.33       69.45      9.88 o
 -26   0  30        9.10       13.32      6.44 o
 -24   0  30        1.37        4.37      7.65 o
 -22   0  30        0.51        0.34      9.93 o
 -20   0  30       40.34       23.70      9.06 o
 -18   0  30      111.82       80.06     11.84 o
 -16   0  30       60.32       52.17     10.19 o
 -14   0  30      219.63      172.34     19.65 o
 -12   0  30      406.46      391.81     17.30 o
 -10   0  30      538.94      590.94     24.94 o
  -8   0  30      525.42      531.29     26.82 o
  -6   0  30       45.47       41.44      5.15 o
  -4   0  30      418.79      546.10     30.77 o
  -2   0  30       56.82       47.93      6.46 o
   0   0  30     3963.66     4309.66     66.92 o
   2   0  30      885.01      902.70     31.79 o
   4   0  30       43.81       24.05      6.43 o
   6   0  30       69.42      104.17      8.59 o
   8   0  30      174.07      206.30     17.50 o
  10   0  30      147.51      133.33     12.75 o
 -31   1  30       12.56       14.32      3.78 o
 -29   1  30       88.01       67.05      6.60 o
 -27   1  30       38.07       40.04      5.25 o
 -25   1  30       11.49       14.13      3.92 o
 -23   1  30       24.39       22.43      4.72 o
 -21   1  30        0.06        4.99      3.77 o
 -19   1  30        1.34        6.71      3.78 o
 -17   1  30       16.83       16.64      4.23 o
 -15   1  30       61.45       57.40      5.82 o
 -13   1  30        3.49        4.30      3.96 o
 -11   1  30      337.83      328.87     12.79 o
  -9   1  30      546.97      542.65     18.18 o
  -7   1  30      510.41      575.50     20.82 o
  -5   1  30      318.72      316.80     13.60 o
  -3   1  30       16.76       13.25      5.35 o
  -1   1  30      249.68      256.95     10.61 o
   1   1  30      112.42      113.38      8.16 o
   3   1  30      191.65      202.50     10.77 o
   5   1  30      158.20      163.93      8.98 o
   7   1  30       79.25       85.28      7.09 o
   9   1  30      102.04      109.76     11.89 o
 -26   2  30       14.59       23.73      7.13 o
 -24   2  30        1.41        5.18      3.45 o
 -22   2  30       42.70       41.49      3.97 o
 -20   2  30      174.53      171.82     11.08 o
 -18   2  30       33.06       18.24      5.24 o
 -16   2  30       25.45       35.49      6.19 o
 -14   2  30      255.76      261.10     15.24 o
 -12   2  30        0.48        4.45      5.18 o
 -10   2  30       11.66       15.60      4.89 o
  -8   2  30      120.48      120.15      7.85 o
  -6   2  30      182.01      176.19      9.38 o
  -4   2  30       86.73       78.83      6.43 o
  -2   2  30      375.06      332.60     17.60 o
   0   2  30       26.47       17.28      3.52 o
   2   2  30       13.45       20.90      3.19 o
   4   2  30        4.03        6.16      3.15 o
 -17   3  30       48.52       50.26      9.17 o
 -15   3  30       11.33       17.24      6.81 o
 -13   3  30       44.29       32.65      8.52 o
 -11   3  30        0.55        0.05      5.22 o
  -9   3  30       14.42       12.66      9.85 o
  -7   3  30       30.55       36.10      5.60 o
  -5   3  30       23.85       19.50      5.86 o
 -29   1  31      275.34      278.26     14.73 o
 -27   1  31        4.00        3.14      2.90 o
 -25   1  31       28.97       23.47      3.55 o
 -23   1  31        0.43        3.62      3.01 o
 -21   1  31       70.87       63.63      5.75 o
 -19   1  31      113.14      114.90      7.54 o
 -17   1  31      368.16      371.62     12.91 o
 -15   1  31       17.71       29.13      4.71 o
 -13   1  31        6.75       12.83      3.80 o
 -11   1  31        6.00       11.16      3.80 o
  -9   1  31        6.42        2.62      4.03 o
  -7   1  31       17.21       10.29      4.88 o
  -5   1  31      303.51      318.80     11.43 o
  -3   1  31     1879.62     2036.59     36.56 o
  -1   1  31       61.29       54.95      5.82 o
   1   1  31       40.24       52.33      7.08 o
   3   1  31      104.77      132.02      6.89 o
   5   1  31      169.55      191.36      9.96 o
   7   1  31      142.65      138.57     18.24 o
 -24   2  31        6.13        6.53      5.49 o
 -22   2  31       28.51       23.59      4.10 o
 -20   2  31       84.55       78.08      7.21 o
 -18   2  31        0.05        4.27      5.02 o
 -16   2  31      366.52      450.67     17.47 o
 -14   2  31      206.66      208.56     12.63 o
 -12   2  31      517.59      564.36     20.59 o
 -10   2  31      390.15      443.16     15.47 o
  -8   2  31       38.05       51.12      4.94 o
  -6   2  31       20.34       16.18      3.09 o
  -4   2  31       88.81      111.03      8.30 o
  -2   2  31      746.71      797.88     16.70 o
   0   2  31      354.58      388.50     11.12 o
   2   2  31      156.48      153.10      7.60 o
 -30   0  32      510.98      474.24     17.01 o
 -28   0  32      226.31      291.05     14.57 o
 -26   0  32       14.99       20.62      4.11 o
 -24   0  32       33.99       41.21      5.11 o
 -22   0  32      121.19      128.79     12.45 o
 -20   0  32       77.10      108.43     11.26 o
 -18   0  32        0.53        0.73      5.61 o
 -16   0  32      176.92      162.31     18.31 o
 -14   0  32      135.67      146.78     15.23 o
 -12   0  32       40.90       53.35      8.48 o
 -10   0  32       18.69       21.25      7.67 o
  -8   0  32      100.52      105.35     13.78 o
  -6   0  32        2.19        4.61      5.08 o
  -4   0  32       30.05       46.28      5.78 o
  -2   0  32      625.05      633.01     20.09 o
   0   0  32       54.17       50.91      9.60 o
   2   0  32      207.79      178.77     12.12 o
   4   0  32      257.68      243.16     25.48 o
 -29   1  32      198.34      201.70     16.35 o
 -27   1  32      161.11      186.39      7.62 o
 -25   1  32       58.14       65.55      5.35 o
 -23   1  32        3.13        7.55      3.44 o
 -21   1  32       42.18       52.96      4.92 o
 -19   1  32      117.14      117.20      7.01 o
 -17   1  32       41.01       25.08      4.18 o
 -15   1  32       27.38       14.39      3.94 o
 -13   1  32        0.54        3.22      3.44 o
 -11   1  32       10.25        6.74      3.49 o
  -9   1  32       53.36       50.99      6.44 o
  -7   1  32      246.02      271.63     19.94 o
  -5   1  32      226.19      253.00     12.72 o
  -3   1  32      143.77      155.97      9.42 o
  -1   1  32       24.93       19.44      6.20 o
   1   1  32       19.29       28.58      4.61 o
   3   1  32       27.17       31.68      4.37 o
   5   1  32       19.88       20.33      4.39 o
 -22   2  32        0.00        0.00      4.87 o
 -20   2  32        1.69        3.49      2.65 o
 -18   2  32      211.64      199.32     10.48 o
 -16   2  32        0.12        0.10      3.64 o
 -14   2  32       87.10       96.55      7.99 o
 -12   2  32        9.12        7.31      3.53 o
 -10   2  32       13.85       17.36      3.95 o
  -8   2  32       79.58       94.30      9.86 o
  -6   2  32       34.39       48.03      6.22 o
  -4   2  32      114.38      139.45      7.45 o
  -2   2  32        0.67        5.79      3.12 o
   0   2  32       10.62        5.37      4.55 o
 -27   1  33       47.38       42.86      8.45 o
 -25   1  33        0.52        2.86      2.37 o
 -23   1  33       36.84       28.90      3.82 o
 -21   1  33       38.42       30.27      4.22 o
 -19   1  33      128.96      121.93      7.38 o
 -17   1  33       13.34       23.65      4.03 o
 -15   1  33       57.37       77.49      6.00 o
 -13   1  33        8.96       17.42      4.13 o
 -11   1  33       36.46       38.80      8.68 o
  -9   1  33       47.75       45.23      7.18 o
  -7   1  33        0.17        1.94      3.66 o
  -5   1  33      496.80      506.30     15.84 o
  -3   1  33      378.37      370.04     18.78 o
  -1   1  33        0.97        0.35      4.33 o
   1   1  33       80.36       83.01      7.81 o
 -18   2  33        1.20        3.08      3.33 o
 -16   2  33      238.83      231.86      8.82 o
 -14   2  33       48.26       44.07      4.49 o
 -12   2  33        9.32        6.18      2.65 o
 -10   2  33        3.05        3.89      2.24 o
  -8   2  33        3.24        2.85      2.55 o
  -6   2  33       25.77       20.26      3.71 o
  -4   2  33      114.27      107.20      9.88 o
 -26   0  34      279.62      364.15     16.75 o
 -24   0  34       93.83       84.53      6.12 o
 -22   0  34        4.09        5.11      4.92 o
 -20   0  34       34.26       23.87     10.26 o
 -18   0  34      111.06      117.05     12.50 o
 -16   0  34      120.19      110.40      7.37 o
 -14   0  34      307.53      312.21     14.35 o
 -12   0  34      437.83      497.95     21.02 o
 -10   0  34      698.40      835.30     20.97 o
  -8   0  34      141.09      192.95     11.51 o
  -6   0  34      416.49      393.70     15.30 o
  -4   0  34        0.34        1.90      4.82 o
  -2   0  34       38.11       53.37      7.67 o
 -23   1  34       75.28       70.87      7.98 o
 -21   1  34       67.22       82.00      6.84 o
 -19   1  34      695.78      722.81     45.85 o
 -17   1  34        8.76       15.82      3.38 o
 -15   1  34       47.97       36.25      5.38 o
 -13   1  34      133.82      136.08     10.03 o
 -11   1  34       99.57      105.62      8.41 o
  -9   1  34      114.86      118.87      7.62 o
  -7   1  34      176.77      162.60      8.44 o
  -5   1  34        6.60        2.12      3.81 o
  -3   1  34       88.65       75.37      7.72 o
  -1   1  34      176.63      161.06     12.12 o
 -21   1  35        3.25        3.55      2.67 o
 -19   1  35        2.98        3.48      2.72 o
 -17   1  35       64.38       62.79      6.19 o
 -15   1  35       97.74       96.04      7.31 o
 -13   1  35       87.96       86.78      6.17 o
 -11   1  35       14.38       14.37      5.24 o
  -9   1  35       45.38       55.82      4.80 o
  -7   1  35       55.31       51.95      7.78 o
  -5   1  35       37.59       19.71      3.89 o
 -18   0  36        4.48        9.96      6.04 o
 -16   0  36        0.11        1.02      4.00 o
 -14   0  36       64.57      105.22      8.27 o
 -12   0  36       50.51       49.69      5.76 o
 
